# Supplementary material for: Spontaneous activation of visual pigments in relation to openness/closedness of chromophore-binding pocket
Source: eLife. 2017 Feb 10;6:e18492. doi: 10.7554/eLife.18492 (PMC5302883; doi:10.7554/eLife.18492)
Supplement: Figure 1—source data 1. — DOI: http://dx.doi.org/10.7554/eLife.18492.004 [file elife-18492-fig1-data1.xlsx]

## Sheet: Fig. 1D
Number of events in 100-s epoch	Probability
0	0.788136
1	0.177966
2	0.0338983
3	0
