# Supplementary material for: Spontaneous activation of visual pigments in relation to openness/closedness of chromophore-binding pocket
Source: eLife. 2017 Feb 10;6:e18492. doi: 10.7554/eLife.18492 (PMC5302883; doi:10.7554/eLife.18492)
Supplement: Figure 2—source data 1. — DOI: http://dx.doi.org/10.7554/eLife.18492.006 [file elife-18492-fig2-data1.xlsx]

## Sheet: Fig. 2
Wavelength	RhoWT/WT;Gcaps-/-								RhoE122Q/E122Q;Gcaps-/-
	Dark_Average	Dark_SD	Dark9cis3hr_Average	Dark9cis3hr_SD	Dark9cis6hr_Average	Dark9cis6hr_SD	Bleached_Average	Bleached_SD	Dark_Average	Dark_SD	Dark9cis3hr_Average	Dark9cis3hr_SD	Dark9cis6hr_Average	Dark9cis6hr_SD	Bleached_Average	Bleached_SD
350	0.241968	0.146793	0.288478	0.0940293	0.309259	0.00393848	0.345168	0.0848814	0.197441	0.163846	0.331188	0.127004	0.529334	0.137931	0.368187	0.0789179
352	0.265411	0.123583	0.292605	0.0990608	0.312927	0.0120272	0.382709	0.104971	0.238935	0.0788303	0.401461	0.0744674	0.496971	0.08376	0.347774	0.0893621
354	0.245393	0.156714	0.311641	0.101264	0.315858	0.00750023	0.377622	0.089411	0.227055	0.098618	0.40894	0.0780904	0.584505	0.101309	0.358523	0.0868056
356	0.260187	0.137135	0.321831	0.0963877	0.315667	0.00769609	0.369013	0.0903692	0.262963	0.0691337	0.365533	0.0961528	0.529667	0.0755346	0.393261	0.123742
358	0.247451	0.135139	0.339069	0.0890357	0.315099	0.00778393	0.377601	0.104536	0.270646	0.0940072	0.412141	0.0561692	0.512758	0.0711662	0.366988	0.104236
360	0.263093	0.127092	0.319611	0.0859842	0.307332	0.00964199	0.38854	0.0947146	0.274447	0.0713109	0.429276	0.045334	0.512997	0.0765588	0.36899	0.0705012
362	0.259164	0.11973	0.321534	0.088586	0.300253	0.00774314	0.383164	0.0943851	0.270972	0.0681265	0.38385	0.0428776	0.493784	0.0823698	0.358102	0.0733921
364	0.250362	0.119004	0.327352	0.079824	0.293601	0.0128411	0.39393	0.0874394	0.267522	0.0553327	0.411748	0.0450853	0.489611	0.0731613	0.376221	0.0937882
366	0.250554	0.122035	0.316908	0.0800383	0.285972	0.00965949	0.371197	0.0829586	0.264478	0.0558353	0.394379	0.0517505	0.491096	0.0634469	0.382209	0.0864417
368	0.250802	0.116715	0.315401	0.0741032	0.278783	0.0150313	0.37389	0.0799759	0.26211	0.0616678	0.394174	0.0186034	0.461398	0.0612999	0.361312	0.0846601
370	0.256352	0.104398	0.312961	0.0703533	0.274439	0.0177458	0.363388	0.067767	0.274735	0.063565	0.385317	0.0450817	0.44558	0.0569576	0.354085	0.0997372
372	0.257909	0.112172	0.302062	0.068325	0.262517	0.0169774	0.354822	0.0739006	0.250524	0.0604776	0.382548	0.0298988	0.436616	0.0574039	0.349677	0.0882141
374	0.252707	0.114377	0.299888	0.0680386	0.264206	0.0172526	0.351859	0.0734838	0.265789	0.06031	0.362971	0.0502168	0.423427	0.0610557	0.349649	0.0684936
376	0.247356	0.102593	0.295561	0.0697455	0.262067	0.0187065	0.346327	0.0705431	0.276156	0.0480647	0.368817	0.0522952	0.428184	0.0605267	0.35091	0.0861081
378	0.244943	0.102445	0.297656	0.0635471	0.254762	0.0196689	0.344485	0.073679	0.266515	0.0464709	0.367709	0.0390254	0.395883	0.0595925	0.332299	0.069251
380	0.244758	0.104271	0.288575	0.0643761	0.252355	0.0233891	0.340389	0.0638044	0.26838	0.0459505	0.363573	0.0450455	0.38874	0.0419775	0.34348	0.0722254
382	0.245188	0.0983332	0.295505	0.0643913	0.250994	0.0179977	0.336687	0.0620321	0.270908	0.044748	0.359862	0.0439363	0.393928	0.0411086	0.344474	0.0662921
384	0.241271	0.104479	0.291752	0.0624117	0.245806	0.0165357	0.336281	0.0670736	0.271144	0.04663	0.367896	0.0410468	0.397944	0.0442863	0.342941	0.0687771
386	0.245915	0.107836	0.29778	0.0505762	0.248288	0.0180042	0.335678	0.0623795	0.273768	0.0442887	0.366804	0.0465673	0.37952	0.0585157	0.346933	0.0673871
388	0.240917	0.105866	0.288468	0.05594	0.249026	0.0202948	0.341165	0.0598588	0.274233	0.0515841	0.370326	0.0488532	0.380294	0.0338311	0.359415	0.0663381
390	0.235703	0.0966432	0.287525	0.05577	0.249313	0.0150957	0.338405	0.0590603	0.272809	0.0480832	0.367956	0.0412921	0.400451	0.0635415	0.361861	0.0651347
392	0.237495	0.0891821	0.288135	0.0497403	0.246244	0.0178949	0.341212	0.0528588	0.289578	0.0530855	0.370898	0.055569	0.399851	0.053261	0.363875	0.061072
394	0.24244	0.0895467	0.296524	0.0485451	0.249522	0.0176334	0.350808	0.0534797	0.295674	0.0528643	0.371465	0.0609567	0.39689	0.0571603	0.380389	0.0722921
396	0.243634	0.0829407	0.298435	0.0480478	0.252956	0.0147029	0.353539	0.0538246	0.299171	0.0387347	0.3619	0.0693045	0.429484	0.0694497	0.39405	0.0770957
398	0.25108	0.0937179	0.297463	0.0469191	0.252411	0.0156548	0.353188	0.0458445	0.307265	0.0422299	0.402365	0.0454459	0.424613	0.0647559	0.401185	0.0466949
400	0.245	0.0884978	0.307638	0.0474898	0.257952	0.0141632	0.365724	0.044347	0.325381	0.0459227	0.402741	0.0256275	0.430418	0.0573149	0.422189	0.0615392
402	0.234781	0.0793605	0.315065	0.0431408	0.253715	0.0111537	0.357793	0.0325557	0.316472	0.0458456	0.419563	0.0375491	0.443363	0.0678064	0.428752	0.073635
404	0.248904	0.0817918	0.318517	0.0328531	0.256984	0.00969952	0.379727	0.0367083	0.349537	0.0496686	0.426939	0.0399316	0.433908	0.0809415	0.44798	0.0555316
406	0.25022	0.072959	0.323231	0.0348784	0.270457	0.0158538	0.383662	0.0358235	0.354266	0.034327	0.434125	0.029233	0.431353	0.0576471	0.46268	0.0521524
408	0.269666	0.0815798	0.334329	0.0336527	0.268482	0.00722474	0.402412	0.0420736	0.381697	0.035289	0.423934	0.0468905	0.449245	0.0533273	0.464753	0.0480905
410	0.270088	0.0724061	0.332092	0.0328154	0.274308	0.0104658	0.407739	0.0327457	0.37043	0.0386437	0.456638	0.0320647	0.453699	0.040132	0.493573	0.0518833
412	0.274689	0.071196	0.348175	0.0306961	0.279002	0.0109574	0.423367	0.0338768	0.39638	0.0451877	0.476271	0.0619241	0.459541	0.0572792	0.504519	0.0346612
414	0.284327	0.0766411	0.354807	0.0372453	0.287555	0.0151296	0.438732	0.0379303	0.428201	0.0336635	0.4966	0.0232574	0.48855	0.0484471	0.519303	0.0431847
416	0.289528	0.0779048	0.356094	0.0276087	0.290176	0.0148741	0.449071	0.0273251	0.438952	0.0305739	0.477406	0.0384894	0.505797	0.0509814	0.542178	0.0417074
418	0.295622	0.0673812	0.365935	0.0271245	0.306502	0.0129163	0.457158	0.0314275	0.444206	0.0416229	0.515708	0.02611	0.505399	0.0292173	0.573645	0.0421174
420	0.314546	0.0650116	0.378683	0.0284926	0.312362	0.0147341	0.474592	0.026687	0.467471	0.0278734	0.529545	0.0316351	0.518498	0.027451	0.590693	0.0477637
422	0.333112	0.0659621	0.390044	0.0330972	0.32988	0.0126258	0.486277	0.0219774	0.492147	0.0333801	0.551445	0.0163372	0.527703	0.0343635	0.603532	0.0367171
424	0.342684	0.0702804	0.400157	0.0318002	0.341289	0.0212427	0.504712	0.0272746	0.515364	0.0205167	0.547857	0.0262691	0.558438	0.0397635	0.636459	0.0440275
426	0.358142	0.0673847	0.418961	0.0209089	0.34564	0.0139748	0.525031	0.0316487	0.535067	0.0173916	0.585769	0.0395804	0.562864	0.0413296	0.652803	0.0280905
428	0.36993	0.0670825	0.432703	0.0236708	0.368188	0.0186269	0.541364	0.0267274	0.558607	0.0244813	0.617325	0.0358573	0.586405	0.0252284	0.671097	0.0367051
430	0.38136	0.0674418	0.449032	0.0229727	0.388978	0.0147225	0.557667	0.019627	0.554162	0.0330605	0.623979	0.0334978	0.597127	0.021391	0.690851	0.0343187
432	0.395838	0.0620484	0.46315	0.0203633	0.40094	0.0155465	0.580761	0.0204597	0.580399	0.0238418	0.636683	0.047323	0.602873	0.0226477	0.717324	0.0356115
434	0.41539	0.0643543	0.488207	0.0207899	0.423387	0.0130774	0.602638	0.020224	0.603627	0.0324629	0.651022	0.0392838	0.635151	0.0249557	0.735669	0.0180593
436	0.435056	0.0587214	0.502569	0.019535	0.434566	0.0118985	0.631007	0.0134051	0.636431	0.0204532	0.680154	0.0280783	0.646435	0.0132155	0.768462	0.0256689
438	0.453708	0.0641352	0.522407	0.0203144	0.450387	0.0232353	0.646802	0.0296165	0.662144	0.0150263	0.694629	0.0166657	0.676012	0.0284641	0.788331	0.0244443
440	0.478183	0.0564191	0.54243	0.0152637	0.47753	0.0123775	0.662236	0.0232476	0.689794	0.0186816	0.718254	0.0261516	0.689952	0.027649	0.806619	0.0229022
442	0.494369	0.0518785	0.559483	0.0149283	0.499883	0.0120209	0.690621	0.0159579	0.701811	0.0143122	0.731805	0.0169235	0.707962	0.0153589	0.831049	0.0160014
444	0.511691	0.060921	0.584455	0.0155165	0.519001	0.0152765	0.713919	0.0162371	0.732251	0.0133347	0.759548	0.0154772	0.725995	0.0193902	0.844047	0.015858
446	0.533242	0.0510028	0.61169	0.0129745	0.536481	0.0150839	0.737552	0.017577	0.74869	0.0237271	0.768423	0.00901043	0.742664	0.00996107	0.865243	0.0202961
448	0.56001	0.0495335	0.631166	0.0160788	0.561493	0.0170357	0.759957	0.0187575	0.77371	0.0104811	0.787867	0.0110064	0.769392	0.0110705	0.873529	0.0125805
450	0.57901	0.0527151	0.64838	0.0169304	0.580194	0.0223142	0.783299	0.0157806	0.797276	0.0278587	0.815119	0.0107652	0.800083	0.0191891	0.892767	0.0117217
452	0.594695	0.0620558	0.674631	0.0146263	0.612958	0.016721	0.804018	0.0167417	0.815668	0.014584	0.833268	0.0180346	0.822655	0.0153416	0.920871	0.0190314
454	0.618641	0.0522635	0.697887	0.0179272	0.628277	0.00952149	0.82747	0.0156393	0.834297	0.0157528	0.845359	0.0156572	0.834837	0.00646034	0.935887	0.0213262
456	0.639778	0.0569504	0.719434	0.0160747	0.653518	0.0185514	0.846945	0.0150038	0.851409	0.0109134	0.864184	0.0186208	0.854213	0.0061315	0.943218	0.0163758
458	0.666722	0.0560896	0.741436	0.0101936	0.674493	0.0157801	0.872242	0.0136239	0.872953	0.0228019	0.885013	0.0147542	0.878725	0.0165396	0.957498	0.0146212
460	0.688871	0.0551054	0.766143	0.00787754	0.707378	0.0140902	0.890881	0.0123805	0.893435	0.0168024	0.906494	0.00847777	0.895682	0.0171761	0.970026	0.0155106
462	0.706771	0.0562205	0.787365	0.0104149	0.728819	0.0120555	0.905013	0.00624571	0.909427	0.00859837	0.907249	0.0156967	0.918431	0.00640543	0.976624	0.0114893
464	0.732808	0.0556597	0.804855	0.00970332	0.749012	0.0134784	0.916104	0.00729787	0.929143	0.0161941	0.929507	0.0149406	0.921618	0.0120238	0.988836	0.0149646
466	0.762947	0.0466392	0.835739	0.0105133	0.767881	0.00882314	0.93858	0.00619915	0.942766	0.0141534	0.947747	0.0180441	0.944931	0.0185144	0.996998	0.0133308
468	0.78646	0.0441496	0.841239	0.0130827	0.791896	0.0130649	0.956758	0.0083554	0.962372	0.0147014	0.951366	0.0179091	0.958775	0.00476762	1	0.00722161
470	0.805432	0.0459863	0.86631	0.011105	0.80875	0.0134052	0.96041	0.0117216	0.967071	0.0244844	0.964699	0.0145959	0.960193	0.0187116	0.997629	0.00986155
472	0.822	0.0459531	0.883643	0.0134969	0.836879	0.00794263	0.970691	0.0147581	0.980677	0.0194078	0.981918	0.0110581	0.961013	0.0139347	0.996097	0.0197296
474	0.845239	0.0472091	0.906013	0.00672167	0.856379	0.00854185	0.978432	0.0144642	0.978547	0.0229948	0.991687	0.0130149	0.977499	0.0215201	0.988832	0.0162957
476	0.863542	0.0444228	0.917813	0.00972528	0.867159	0.0118345	0.985753	0.00868743	0.976532	0.0199816	0.985156	0.0179512	0.991641	0.0158609	0.986834	0.0104749
478	0.878269	0.0457963	0.931924	0.0104934	0.879485	0.0054258	0.994575	0.0117814	0.993303	0.0100707	0.987877	0.0137689	0.996157	0.0124825	0.985165	0.0101603
480	0.90775	0.0341973	0.94696	0.0103928	0.901899	0.00866629	1	0.00669355	0.997211	0.0118343	1	0.0154117	0.996615	0.00841	0.9718	0.0170134
482	0.91697	0.0400056	0.957643	0.00671116	0.918987	0.0103568	0.997536	0.00477393	0.992237	0.0153822	0.985073	0.00997615	1	0.00811953	0.962094	0.0153457
484	0.935056	0.0348553	0.970009	0.0082283	0.934106	0.00829142	0.992338	0.0104416	1	0.00454625	0.993179	0.00973106	0.997844	0.0117616	0.951475	0.014594
486	0.945059	0.0397647	0.980063	0.00874587	0.948787	0.0095936	0.989632	0.0202754	0.983973	0.0207141	0.971085	0.0161431	0.994418	0.0096779	0.928515	0.0205494
488	0.957527	0.0299746	0.984807	0.0118477	0.955014	0.00708796	0.982435	0.0165001	0.9849	0.00906549	0.963481	0.0181402	0.990256	0.0112073	0.924422	0.0144591
490	0.966424	0.0340205	0.994169	0.00411934	0.96638	0.0100353	0.975735	0.0162411	0.983684	0.0222638	0.967102	0.0229271	0.990706	0.0124393	0.901226	0.0225735
492	0.98092	0.0265987	0.995663	0.00815165	0.978647	0.00886897	0.968029	0.0200678	0.96077	0.0190145	0.964192	0.013474	0.983444	0.0165178	0.868803	0.027204
494	0.985548	0.0318759	0.996405	0.00726795	0.986368	0.00382436	0.956403	0.00995916	0.950989	0.0143998	0.939754	0.00332467	0.967235	0.0174529	0.848509	0.0273907
496	0.988867	0.0253086	1	0.00605755	0.983274	0.00208886	0.939326	0.015873	0.935782	0.0206935	0.929139	0.0139198	0.966404	0.0188274	0.818292	0.0295069
498	0.995979	0.0236477	0.993995	0.00599797	1	0.00673847	0.920635	0.01734	0.918547	0.0249513	0.896715	0.0199942	0.938194	0.0110133	0.78811	0.0368082
500	1	0.024697	0.998984	0.00566662	0.996406	0.00789465	0.894242	0.0208611	0.898381	0.0230591	0.87791	0.0296288	0.943139	0.0122885	0.755885	0.0372886
502	0.994899	0.0285559	0.981542	0.00977409	0.995403	0.00580461	0.876145	0.0256421	0.871122	0.0341106	0.859019	0.0337113	0.903086	0.0184659	0.721649	0.0359356
504	0.99273	0.0278078	0.981118	0.0101443	0.994721	0.00490532	0.851501	0.026242	0.846111	0.03465	0.843944	0.0388398	0.881596	0.0192956	0.695316	0.0323582
506	0.98835	0.0254175	0.973973	0.0153932	0.987406	0.00629909	0.825662	0.0211717	0.815269	0.0379439	0.80665	0.0437987	0.859154	0.0167947	0.651351	0.0359775
508	0.981345	0.0222655	0.958743	0.0119919	0.985559	0.00524127	0.802616	0.0225649	0.793656	0.042153	0.775356	0.0399921	0.829749	0.0161154	0.620889	0.0376751
510	0.975445	0.0314853	0.946622	0.00977946	0.981394	0.0150783	0.777924	0.024583	0.762545	0.0393008	0.750346	0.0508303	0.80511	0.0111156	0.580802	0.0358173
512	0.970833	0.032175	0.923531	0.015853	0.96283	0.010705	0.745974	0.0230312	0.72102	0.0447464	0.698608	0.0469081	0.772565	0.0188759	0.548077	0.0366791
514	0.951837	0.0283343	0.907759	0.0156935	0.954941	0.0118311	0.716887	0.0203778	0.697448	0.0401158	0.67342	0.0476426	0.737745	0.0194468	0.514353	0.0337291
516	0.938576	0.0284512	0.882615	0.020359	0.939411	0.0132275	0.681504	0.0300354	0.655121	0.045794	0.642916	0.0402937	0.710147	0.0182593	0.481157	0.0355046
518	0.926315	0.0340958	0.862849	0.0190004	0.924206	0.0132201	0.65023	0.0267019	0.617321	0.0445242	0.606561	0.0447785	0.676887	0.0153101	0.444635	0.0332815
520	0.904365	0.0316078	0.840937	0.0166299	0.912297	0.00729272	0.621662	0.0232769	0.579379	0.0409695	0.571519	0.0599802	0.641845	0.0149925	0.407412	0.0360748
522	0.884677	0.0343129	0.815454	0.0246289	0.886093	0.0101027	0.58295	0.0196165	0.547425	0.0436099	0.539127	0.0494216	0.606423	0.0164239	0.380242	0.030816
524	0.857466	0.0408647	0.786714	0.0322866	0.866316	0.0112469	0.548594	0.0266488	0.512852	0.0530543	0.493146	0.0560665	0.571882	0.0151259	0.347463	0.0317216
526	0.841184	0.0433362	0.760363	0.0316285	0.847446	0.0171528	0.517013	0.0220536	0.470027	0.0488441	0.459018	0.0510813	0.528439	0.011588	0.315939	0.0303258
528	0.811449	0.0398268	0.72624	0.0311818	0.81581	0.0124406	0.487841	0.0209252	0.440176	0.0430084	0.427347	0.0481898	0.500413	0.0127011	0.291616	0.0258477
530	0.788253	0.0394755	0.700854	0.0301445	0.793151	0.0162205	0.450366	0.0184643	0.407709	0.0468353	0.396064	0.0400121	0.467897	0.0195274	0.263254	0.0283729
532	0.757854	0.0411992	0.662028	0.0279407	0.767254	0.0219915	0.425298	0.0167736	0.373373	0.0412041	0.36096	0.0483095	0.425993	0.0256881	0.241196	0.0185422
534	0.731031	0.0452313	0.636707	0.0327798	0.741907	0.0137116	0.38753	0.0144752	0.347281	0.0403413	0.335364	0.0458191	0.400703	0.0186033	0.215429	0.0221436
536	0.705574	0.0521595	0.604323	0.0311811	0.711078	0.019331	0.36136	0.0126188	0.314868	0.0471916	0.306683	0.0436053	0.368311	0.0173241	0.190629	0.0204744
538	0.665837	0.0493191	0.573414	0.0253242	0.673093	0.0159886	0.333162	0.0128362	0.28734	0.0397521	0.293059	0.0474755	0.336989	0.0171261	0.17647	0.0148293
540	0.628959	0.0486119	0.534138	0.0283575	0.642257	0.0207539	0.310468	0.010926	0.25301	0.0302145	0.253642	0.0340619	0.311131	0.0188116	0.150962	0.0217349
542	0.596766	0.052839	0.495473	0.0260638	0.610023	0.0191462	0.279523	0.012844	0.234649	0.0415637	0.229265	0.0306254	0.284812	0.0182763	0.133774	0.0145336
544	0.567656	0.0487429	0.472759	0.0331438	0.587188	0.0260127	0.252193	0.00768855	0.208336	0.0313597	0.213182	0.0245771	0.251385	0.017741	0.123421	0.0151458
546	0.539832	0.0492742	0.440277	0.0266782	0.550545	0.0240148	0.236246	0.00551326	0.190536	0.0325911	0.186983	0.0227311	0.238756	0.016997	0.110367	0.0139637
548	0.497633	0.0469126	0.407519	0.0275534	0.51136	0.025106	0.209645	0.00908248	0.175305	0.0246154	0.171026	0.0221335	0.211088	0.0164895	0.101964	0.0111195
550	0.468411	0.0476551	0.375337	0.0270378	0.481063	0.0258662	0.185428	0.010388	0.150969	0.0256186	0.157027	0.0237415	0.184785	0.0142772	0.0910021	0.0135191
552	0.434164	0.0460307	0.344259	0.0237278	0.448038	0.0193004	0.173182	0.0065352	0.135603	0.0239949	0.137473	0.0283531	0.166432	0.00897769	0.0785404	0.0114098
554	0.399226	0.0454401	0.318462	0.0197831	0.416402	0.0225975	0.159046	0.00420788	0.116763	0.0188984	0.136647	0.02818	0.148028	0.0152848	0.0674792	0.0102932
556	0.371834	0.041239	0.289937	0.0174871	0.39194	0.0240114	0.140039	0.00513892	0.106338	0.0191758	0.114206	0.0179083	0.134296	0.0170423	0.0561548	0.008513
558	0.344904	0.0442381	0.26464	0.0172335	0.358745	0.0152569	0.127765	0.00699108	0.0891607	0.0208975	0.0966383	0.016696	0.122407	0.0103284	0.0510487	0.0099698
560	0.319946	0.040333	0.240346	0.0182889	0.32907	0.0197098	0.110663	0.006003	0.0864959	0.0163831	0.0805085	0.011492	0.106626	0.0178222	0.051609	0.0201111
562	0.286386	0.0385329	0.222183	0.014036	0.29983	0.0199759	0.0973329	0.00613374	0.075178	0.0159572	0.0748431	0.0171678	0.0979068	0.0158649	0.0391454	0.00775006
564	0.268567	0.0368637	0.199739	0.0124889	0.272076	0.0126596	0.0912297	0.00800976	0.0605021	0.00797145	0.0729324	0.017149	0.0856185	0.00609895	0.0345747	0.0113054
566	0.244114	0.0421844	0.184219	0.0130892	0.247171	0.0174884	0.0788073	0.00783999	0.0549556	0.0131908	0.0628563	0.0158739	0.0741795	0.0097962	0.0335958	0.012966
568	0.222101	0.0336695	0.159805	0.013479	0.222303	0.0128891	0.0707744	0.00398598	0.0510055	0.00824646	0.06108	0.0145679	0.0620301	0.0160896	0.0344068	0.0146022
570	0.194394	0.0306843	0.146688	0.00713961	0.197444	0.0155709	0.0642758	0.00556108	0.0425254	0.0130395	0.053795	0.0169906	0.0581496	0.00852091	0.0252939	0.00927791
572	0.17817	0.0338475	0.134168	0.00938215	0.177375	0.0131602	0.0574468	0.00946428	0.0400576	0.0079707	0.0490198	0.0149831	0.0505814	0.00791216	0.0263003	0.00627929
574	0.156309	0.0263609	0.116429	0.00607119	0.166571	0.0144697	0.0579037	0.00635478	0.0339022	0.00823586	0.0430498	0.0182052	0.0423093	0.0146271	0.0223776	0.0085661
576	0.141194	0.0262013	0.105748	0.00774372	0.141489	0.0119114	0.0495906	0.00877297	0.0272591	0.00854088	0.0423717	0.0103487	0.0409194	0.0151488	0.0288348	0.0116181
578	0.127971	0.0258163	0.0951662	0.00797038	0.128225	0.0136704	0.0464321	0.00742457	0.0297012	0.00570398	0.0374658	0.0127203	0.0351084	0.00880199	0.0211561	0.00886022
580	0.11075	0.0262449	0.0820881	0.00706236	0.109948	0.00650233	0.0394364	0.0117145	0.0293603	0.00826209	0.0329049	0.0172014	0.0320855	0.0125644	0.0188789	0.009479
582	0.0964713	0.0257527	0.0742834	0.00615531	0.0962278	0.0117103	0.0359333	0.010974	0.019217	0.00398674	0.0248599	0.0131385	0.0305766	0.00772012	0.0152436	0.0128267
584	0.0856005	0.0182691	0.0638391	0.00635174	0.0882241	0.00643878	0.0267796	0.00698594	0.0202983	0.00545773	0.0175342	0.0139961	0.0201738	0.00767298	0.00880739	0.0066528
586	0.0703511	0.0235425	0.0617707	0.00946492	0.0733077	0.00726431	0.0259763	0.00835952	0.01786	0.00587465	0.0291418	0.00509342	0.0225947	0.00951692	0.0135014	0.0131571
588	0.0637248	0.0182633	0.0485101	0.00976705	0.0628017	0.00463266	0.0271778	0.00532693	0.0128567	0.00506284	0.0230619	0.0124643	0.0169848	0.00536355	0.00657517	0.00924508
590	0.0537476	0.0191487	0.0426424	0.00523558	0.0554771	0.00936896	0.0202175	0.00768407	0.0088477	0.0107349	0.0232617	0.0112955	0.0165518	0.00958963	0.0138363	0.0125972
592	0.0473597	0.0182969	0.0412881	0.00509455	0.0465371	0.00687876	0.0158223	0.00561876	0.00671617	0.00982387	0.017084	0.0103772	0.0142407	0.00575437	0.00783706	0.00875164
594	0.0403091	0.0177334	0.0314001	0.00866714	0.0395992	0.0107312	0.0213985	0.0101687	0.0158366	0.00995869	0.00809597	0.0106926	0.0116974	0.0103235	0.013911	0.0133448
596	0.0351058	0.0154593	0.0273114	0.00785066	0.0339972	0.00511853	0.0142483	0.00678954	0.0110584	0.00581351	0.0184417	0.00998099	0.00948602	0.0057642	0.00828847	0.0113766
598	0.0297056	0.0219512	0.0267944	0.00715575	0.0270681	0.00831279	0.00901604	0.00571049	0.00800018	0.0131398	0.00962165	0.00934082	0.00333904	0.013318	0.00818538	0.00601782
600	0.0259734	0.0144578	0.0194022	0.00606915	0.0250731	0.00791474	0.00995049	0.00598786	0.00987749	0.00721716	-0.00129468	0.0144636	0.00422968	0.00706594	0.00822907	0.00872216
602	0.0216092	0.01344	0.0194101	0.0034326	0.0168911	0.00331602	0.00990015	0.00296965	0.00454577	0.00483873	0.00409993	0.00954507	0.00637251	0.00919276	0.00434582	0.00574444
604	0.0152879	0.0160117	0.0119338	0.00497878	0.0172196	0.0041097	0.00579081	0.00730664	0.00241988	0.00972384	0.00243818	0.00400015	0.00535993	0.00684397	0.000613571	0.00484969
606	0.00795168	0.0103681	0.0116356	0.00602814	0.00859224	0.00546632	0.00713259	0.00571943	0.00514569	0.00895156	0.00275616	0.0082552	0.00288491	0.00564945	0.00147288	0.00491701
608	0.0073916	0.0139355	0.00800121	0.00496276	0.00713607	0.00456984	0.00693625	0.00401253	0.00557241	0.00938401	0.0052781	0.0153495	0.00124632	0.00512356	0.000675174	0.00887987
610	0.00529022	0.0195385	0.00725639	0.00142956	0.00311747	0.00507295	0.00430251	0.00697694	-0.00146174	0.00397868	0.000791124	0.00912056	0.000292618	0.00778237	0.00213666	0.00500427
612	0.00438309	0.0135091	0.00910262	0.00324354	-0.000144218	0.00291821	0.00569857	0.00704698	0.00311877	0.0033997	0.00326987	0.00416042	0.00106752	0.00406382	0.00213175	0.00561293
614	0.00412604	0.0132577	0.00536075	0.00485329	0.00322018	0.0074776	0.00668653	0.00798574	0.000432135	0.00545846	0.00355836	0.00621965	0.00121845	0.00436706	-0.00376041	0.00434746
616	-0.0012729	0.0149209	0.00126072	0.00278172	0.00333572	0.00330025	0.0034678	0.00267596	-0.00425547	0.00728188	0.000922281	0.00326799	-0.00322528	0.00399103	-7.90733e-05	0.0063767
618	-0.00425729	0.013688	0.000936486	0.00442265	-0.00321089	0.00212153	0.000446843	0.00168044	-0.00158272	0.00761899	0.00751958	0.00533002	-0.00117556	0.00642519	-0.00112799	0.00884256
620	-0.00197907	0.0127019	-0.00217197	0.00281698	-0.00366494	0.00501197	0.00314802	0.00422334	-0.00121791	0.00685448	-0.00255016	0.00776289	-0.00458983	0.00587423	0.000492108	0.00545418
622	-0.00390289	0.0100511	-0.00330171	0.00512498	-0.00412925	0.00805302	-7.28138e-05	0.00229206	-0.0032146	0.00655171	-0.00136421	0.00749933	-0.00176934	0.00660956	-0.00492093	0.00718535
624	-0.00710615	0.0122943	-0.00445633	0.00254193	-0.00412269	0.00155041	0.000446162	0.0072915	0.00358809	0.00550267	-0.00217076	0.0070318	-0.00112995	0.0041945	0.00120708	0.00491394
626	-0.0077276	0.00854276	-0.0038111	0.00289584	-0.00729274	0.00373333	0.000897294	0.00351127	0.00310217	0.00550742	-0.00194121	0.0081703	-0.000940459	0.00214108	-0.0048847	0.00778727
628	-0.00496375	0.0135316	-0.00310095	0.00264255	-0.00881206	0.00481771	0.00081165	0.00307285	-0.000911335	0.00354994	-0.00597077	0.00986065	-0.0040191	0.0094137	0.0020264	0.00579084
630	-0.00476187	0.0141391	-0.00523692	0.00367091	-0.0068152	0.0044122	-0.00623217	0.00573673	-0.00321689	0.00724277	-0.00439355	0.00526272	-0.00176833	0.00784079	0.000403206	0.00914631
632	-0.00624571	0.0116587	-0.00583304	0.00711231	-0.00294053	0.00292423	-0.00134094	0.00337577	-0.00303656	0.00711562	0.000645228	0.00812833	-0.00469946	0.00379118	-0.00348081	0.00249191
634	-0.00623333	0.0116813	-0.00858318	0.0054941	-0.00817009	0.00298164	-0.00156553	0.00662936	0.00147258	0.00777704	-1.42865e-05	0.0031678	0.000435014	0.00397298	-0.00364609	0.00652514
636	-0.0109171	0.0116044	-0.00865812	0.00175114	-0.00308942	0.00312141	-0.00419551	0.00562238	0.00420512	0.0082497	-0.00292301	0.00681737	0.00608552	0.00707523	-0.000471302	0.00484475
638	-0.00661096	0.00991554	-0.00700803	0.00164557	-0.00585981	0.00421003	-0.00643149	0.00401699	-0.000775467	0.00616013	0.00376688	0.00889776	-0.0037689	0.0122834	-0.00158996	0.00609929
640	-0.00406853	0.0191972	-0.00628336	0.00605884	-0.010724	0.00353002	-0.00562397	0.00437881	-0.00307158	0.00879657	-0.00325147	0.013833	-0.0077002	0.00266797	-0.00444725	0.00801074
642	-0.00707803	0.0156812	-0.00799962	0.00145231	-0.00943897	0.00289702	-0.00719378	0.00484009	-0.00334308	0.00510154	-0.00476887	0.0148328	0.00223237	0.00915555	0.000463645	0.00485615
644	-0.00578006	0.0121794	-0.00837315	0.00699643	-0.00384799	0.0057939	-0.00559698	0.00754177	-0.000402737	0.00560621	-0.000457774	0.00723071	0.00598991	0.00490636	0.0052145	0.0106187
646	-0.00161488	0.0158787	-0.00495225	0.00432361	-0.00875312	0.00391895	-0.00893292	0.00605886	-0.000578104	0.0090048	-0.000839029	0.0137138	0.00140209	0.00668091	-0.00278181	0.00493722
648	-0.00551368	0.0183656	-0.00580107	0.00556058	-0.00429884	0.0040356	-0.00501498	0.00718804	-0.00156581	0.00662064	0.0071731	0.0151401	-0.00363577	0.00629946	-0.00300602	0.00667589
650	-0.00589341	0.0125178	-0.00262175	0.00701924	-0.00228205	0.00256451	-0.00454147	0.00594341	-0.00238173	0.00750946	0.00569024	0.013688	-0.00187227	0.00830961	0.00315644	0.00422165
652	-0.00479648	0.0108787	-0.00619687	0.00284652	-0.00534119	0.00432202	-0.00347248	0.00757646	-0.00271713	0.011843	-0.00394199	0.0121813	-0.00126663	0.00480155	0.00286275	0.00746272
654	-0.00342309	0.0190719	-0.00723769	0.00758727	-0.00603343	0.00264864	-0.00385262	0.00620285	-0.00214906	0.00877772	8.09467e-05	0.00699693	-0.00192632	0.00697997	0.0010359	0.0087234
656	-0.00596764	0.0111182	-0.00515869	0.00796301	-0.00252284	0.00465151	-0.00270694	0.00637387	-0.000759782	0.00536917	-0.00679317	0.0117904	-0.00549982	0.0102537	-0.000244865	0.0100821
658	-0.00806768	0.0165518	-0.00663458	0.00325359	-0.00601577	0.00318196	-0.00181524	0.00840145	-0.00391611	0.00521074	-0.00986903	0.0119649	0.00103996	0.0142678	-0.00310879	0.00531702
660	-0.00625992	0.0118547	-0.00981099	0.00376312	-0.00220474	0.00468536	-0.00434859	0.00425983	-0.000367407	0.00725611	0.00208737	0.0164232	-0.00085116	0.0106032	-0.00370327	0.00826917
662	-0.00195185	0.014025	-0.00499839	0.00549424	-0.000923374	0.00650946	-0.00717975	0.00415211	-0.00320042	0.00513255	-0.00465424	0.0074952	0.00146437	0.00525618	-0.00285933	0.00793216
664	-0.00395705	0.0157078	-0.00374955	0.00474567	-0.00138919	0.00561516	-0.00740492	0.0117178	-0.00849237	0.00692758	-0.000666127	0.0105245	-0.0013959	0.00656765	0.00274863	0.00648438
666	-0.00176102	0.0130658	-0.0104106	0.00492167	-0.00370962	0.00183657	-0.00662285	0.00365818	-0.00148003	0.00621297	-0.0030485	0.00537702	-0.00465477	0.0050548	0.0041429	0.00884381
668	-0.00192007	0.0159955	-0.00297821	0.0055086	-0.00403771	0.00692006	-0.00388592	0.00473936	0.000340939	0.00635	-0.00207407	0.00427245	0.00512378	0.00889813	0.000371433	0.0112223
670	0.00117261	0.0110475	-0.00551386	0.00603802	-0.00221969	0.00606807	-0.00334611	0.00704839	-0.00768592	0.00410407	0.000276502	0.00737985	0.00465666	0.00679644	-0.000570377	0.00476971
672	-0.00364025	0.0130522	-0.00548666	0.00691316	0.00127249	0.00735392	-0.00779216	0.00639951	-0.00273988	0.00611603	-0.00659206	0.00540631	-0.00611709	0.00679016	0.00158082	0.0121983
674	-0.00243443	0.0134349	-0.000996077	0.00286537	-0.001655	0.00431785	-0.0025396	0.00429535	0.00122722	0.00611135	3.2998e-05	0.0143096	0.00176447	0.0167404	-0.00517838	0.00710871
676	0.00104744	0.0136731	0.00061575	0.00477805	0.00291134	0.00492818	4.4173e-05	0.00631322	-0.00672329	0.00461362	-0.00733485	0.00866516	0.00224235	0.00389265	-0.00347469	0.00680845
678	-0.00397998	0.0142314	-0.00190108	0.00430951	-0.000823245	0.00154257	-0.00297002	0.00511128	-0.00216522	0.00993575	-0.00838435	0.00825478	0.00546205	0.00742712	-0.00168962	0.00813951
680	0.00115142	0.0211604	-0.00343072	0.00216181	0.00395769	0.00418009	-0.00575134	0.00824464	-0.00246294	0.00660264	-0.00707033	0.00821036	0.00155851	0.00703125	-0.00209843	0.00788404
682	-0.000771102	0.0103765	-0.00497313	0.0021694	-0.000369808	0.00380542	-0.00309753	0.00585956	0.00131469	0.00982978	-0.00358052	0.0118363	0.00362573	0.00737513	-0.00359613	0.00505214
684	-0.00172661	0.014084	-0.00367903	0.00488578	0.00460456	0.00592286	-0.00766789	0.00327735	-0.00656544	0.0050728	-0.00326723	0.00819146	-0.00275889	0.00757866	-0.00622697	0.00603296
686	-0.001805	0.013924	-0.00309665	0.00210566	0.00282636	0.00559091	-0.006241	0.00610296	0.00344902	0.00771077	-0.00158642	0.00714017	0.00011197	0.00722548	-0.00262723	0.00584561
688	0.000162753	0.0146709	-0.00102554	0.00953473	0.00579169	0.00123525	-0.00364022	0.0039186	-0.00572851	0.0133628	-0.0135657	0.00916359	0.000397292	0.00280279	0.00317398	0.00929412
690	0.00257726	0.0126733	-0.00565635	0.00579281	0.0034822	0.00453032	0.000686985	0.00859355	-0.00230156	0.00481086	-0.00699159	0.00924552	0.00235719	0.00883234	-0.00431633	0.00424596
692	0.00369643	0.0110971	0.000789074	0.00603749	0.00342361	0.00419143	-0.00330479	0.00666183	-0.00105694	0.00533456	-0.00468764	0.00988414	-0.00131912	0.00828565	-0.00866535	0.00461187
694	0.00181708	0.014239	0.00221251	0.00903807	0.00551856	0.00522482	-0.00328191	0.00468423	-0.000961883	0.00753478	-0.00281993	0.00980861	-0.000965018	0.00821328	-0.00114412	0.00652667
696	-0.00383301	0.011929	0.00658477	0.00667975	0.00386353	0.00370098	0.000253128	0.00592643	-0.000410243	0.00616864	0.00143322	0.0106102	-0.00119746	0.00731339	-0.00230916	0.00954107
698	0.000457151	0.0141753	0.00317557	0.00647627	0.00913811	0.00235515	0.00268119	0.00820173	0.0020502	0.00614709	-0.000381232	0.0103372	-0.00252146	0.00942855	-0.000467418	0.00844608
