# Supplementary material for: Spontaneous activation of visual pigments in relation to openness/closedness of chromophore-binding pocket
Source: eLife. 2017 Feb 10;6:e18492. doi: 10.7554/eLife.18492 (PMC5302883; doi:10.7554/eLife.18492)
Supplement: Figure 3—source data 1. — DOI: http://dx.doi.org/10.7554/eLife.18492.008 [file elife-18492-fig3-data1.xlsx]

## Sheet: Fig. 3A
Wavelength	LWS_Average	LWS_SD	MWS_Average	MWS_SD	SWS_Average	SWS_SD	UVS_Average	UVS_SD
298	0.307745	0.266816	0.129522	0.21448	0.436482	0.415168	0.0235526	0.458274
300	0.366247	0.230273	0.31455	0.298351	0.35907	0.220724	0.434014	0.250153
302	0.393069	0.252972	0.362072	0.297474	0.311435	0.299338	0.420126	0.221559
304	0.464364	0.318937	0.38628	0.353469	0.428129	0.35679	0.259312	0.181469
306	0.329235	0.319028	0.34372	0.232919	0.290253	0.408891	0.145244	0.311243
308	0.383556	0.359787	0.299569	0.30609	0.349518	0.290523	0.286002	0.101115
310	0.445785	0.24477	0.319848	0.297312	0.435738	0.181501	0.295431	0.340868
312	0.459686	0.325653	0.381359	0.316188	0.549618	0.456545	0.183645	0.43409
314	0.400572	0.276344	0.342968	0.335805	0.373354	0.372796	0.249063	0.210571
316	0.372	0.291449	0.392245	0.283016	0.533629	0.367974	0.300025	0.45592
318	0.419978	0.290391	0.382073	0.337648	0.43729	0.276175	0.481745	0.226753
320	0.450301	0.275699	0.376369	0.236875	0.420932	0.279644	0.677426	0.121703
322	0.383461	0.34099	0.325458	0.326684	0.621807	0.41286	0.431104	0.270303
324	0.435983	0.337463	0.351085	0.349878	0.602703	0.355208	0.540345	0.295229
326	0.388393	0.288721	0.333078	0.353524	0.610752	0.307605	0.503333	0.317225
328	0.441468	0.37172	0.337681	0.4645	0.691544	0.507584	0.512826	0.341119
330	0.361244	0.332533	0.408746	0.423614	0.486847	0.335268	0.704524	0.354604
332	0.277502	0.335091	0.353763	0.387442	0.459333	0.268782	0.713312	0.106084
334	0.287703	0.290903	0.295917	0.386038	0.543931	0.323934	0.69367	0.266958
336	0.23453	0.306339	0.320757	0.36059	0.500962	0.457111	0.617871	0.257551
338	0.205228	0.2793	0.349745	0.342431	0.407653	0.434831	0.80439	0.146435
340	0.150244	0.269088	0.295662	0.323567	0.448048	0.525305	0.593086	0.148999
342	0.0583778	0.305173	0.192296	0.357291	0.401188	0.472369	0.618693	0.100664
344	0.0696101	0.272727	0.186567	0.339408	0.302413	0.404499	0.586053	0.258296
346	0.0353473	0.248614	0.165911	0.336835	0.278168	0.35828	0.442281	0.340884
348	0.0355819	0.272038	0.101183	0.367593	0.216678	0.472971	0.392922	0.389667
350	0.0610797	0.280624	0.0869584	0.380292	0.200016	0.383241	0.42678	0.435426
352	0.0215927	0.296122	0.0854885	0.426088	0.189334	0.353729	0.313517	0.384226
354	0.0445312	0.312878	0.0599693	0.40085	0.173946	0.335476	0.361959	0.3988
356	0.0613891	0.271971	0.0679131	0.409589	0.223569	0.362621	0.40953	0.38576
358	0.0426465	0.299164	0.0788726	0.373284	0.214853	0.352026	0.447086	0.517583
360	0.0628895	0.272303	0.117491	0.39877	0.249925	0.336629	0.448373	0.448943
362	0.0726186	0.269199	0.0829314	0.369804	0.260696	0.277211	0.464776	0.368399
364	0.0634559	0.257488	0.106948	0.375377	0.257129	0.262187	0.561044	0.300657
366	0.0916764	0.251218	0.126118	0.352435	0.403763	0.362323	0.69971	0.320089
368	0.115486	0.234036	0.174413	0.334049	0.385059	0.263922	0.758073	0.261337
370	0.131723	0.238012	0.19226	0.270602	0.466956	0.285738	0.879106	0.154697
372	0.153747	0.258973	0.220191	0.257334	0.523181	0.29804	0.958307	0.103197
374	0.221162	0.226193	0.229687	0.259234	0.561734	0.205542	0.997575	0.178846
376	0.248046	0.256845	0.274787	0.265575	0.643986	0.270193	0.947537	0.236963
378	0.244607	0.24353	0.251604	0.25175	0.646261	0.255432	0.960253	0.112671
380	0.235743	0.211335	0.25257	0.265741	0.581324	0.222657	0.876858	0.165678
382	0.227259	0.225239	0.264837	0.263533	0.667862	0.248049	0.858427	0.266969
384	0.219968	0.219788	0.258079	0.2878	0.651445	0.220184	0.712624	0.177578
386	0.224368	0.242327	0.242156	0.283038	0.68473	0.21845	0.735863	0.167301
388	0.237769	0.214271	0.24727	0.299819	0.687496	0.207769	0.570734	0.214876
390	0.25574	0.204438	0.228737	0.271579	0.732622	0.256764	0.488748	0.239353
392	0.215798	0.229176	0.192527	0.289141	0.682152	0.162504	0.411646	0.123838
394	0.2231	0.22828	0.256749	0.299737	0.587456	0.190321	0.3839	0.262146
396	0.242006	0.266871	0.272013	0.29381	0.583495	0.203052	0.339333	0.184563
398	0.230963	0.281573	0.241092	0.337765	0.524044	0.217917	0.274134	0.123029
400	0.255256	0.311744	0.269475	0.325513	0.667555	0.413048	0.182867	0.199857
402	0.227114	0.301323	0.28619	0.356011	0.60512	0.464514	0.233264	0.251427
404	0.205167	0.311724	0.303777	0.33379	0.634097	0.263664	0.22204	0.185502
406	0.241325	0.177902	0.2851	0.245398	0.580466	0.257207	0.131576	0.0584518
408	0.254034	0.250004	0.301774	0.26356	0.737365	0.340907	0.0800448	0.115143
410	0.248952	0.224997	0.300669	0.303436	0.744265	0.261812	0.160206	0.129637
412	0.223595	0.289434	0.370881	0.301498	0.86278	0.33332	0.173522	0.089619
414	0.184489	0.219763	0.355536	0.270927	0.774897	0.403254	0.0735537	0.088037
416	0.220601	0.189292	0.417321	0.241776	0.90672	0.252697	0.0718981	0.0940655
418	0.225661	0.231453	0.395102	0.240055	0.921721	0.180174	0.138077	0.139414
420	0.216159	0.176303	0.362492	0.224013	0.902544	0.156371	0.01807	0.222994
422	0.204627	0.198101	0.458691	0.258123	0.956546	0.201283	0.0382532	0.12784
424	0.166076	0.201018	0.445594	0.213598	0.929626	0.209791	0.0372745	0.0802126
426	0.228743	0.199447	0.491767	0.249685	0.99709	0.264163	-0.0355384	0.0388192
428	0.219503	0.185339	0.573243	0.30957	0.987481	0.322446	-5.9724e-05	0.0943674
430	0.234196	0.181577	0.549364	0.21963	1.0073	0.289302	-0.0188645	0.100581
432	0.231381	0.215579	0.543396	0.270577	0.909958	0.180689	0.00521114	0.128779
434	0.208342	0.169726	0.605609	0.205564	0.854982	0.13268	-0.030728	0.151239
436	0.244168	0.188819	0.576198	0.216842	0.835558	0.113532	-0.0876995	0.0786349
438	0.220575	0.203049	0.6392	0.240838	0.733295	0.138017	-0.0724073	0.137737
440	0.255108	0.172496	0.68773	0.240934	0.697395	0.171668	-0.0443173	0.117216
442	0.243143	0.173182	0.690367	0.22943	0.703378	0.159206	0.0476916	0.0988048
444	0.206363	0.215692	0.729967	0.220708	0.643617	0.223484	-0.0223115	0.14991
446	0.249902	0.180794	0.752416	0.235905	0.589035	0.140226	-0.014997	0.170445
448	0.25824	0.216534	0.765525	0.244454	0.606506	0.295598	0.0471223	0.138247
450	0.283989	0.175965	0.78512	0.209671	0.488483	0.296272	-0.0451345	0.132566
452	0.30338	0.162446	0.841822	0.188533	0.438545	0.210018	0.103242	0.106598
454	0.296063	0.195546	0.86494	0.134536	0.471879	0.224632	0.0384328	0.0432652
456	0.32968	0.207436	0.884877	0.167347	0.375013	0.149165	0.0182575	0.155884
458	0.296787	0.181208	0.865982	0.141685	0.336402	0.229492	-0.0235576	0.14024
460	0.334342	0.170418	0.928828	0.126975	0.345506	0.215663	0.029906	0.0910064
462	0.282217	0.196596	0.922569	0.120098	0.314088	0.245502	0.0169129	0.073811
464	0.334659	0.175413	0.973018	0.163689	0.288883	0.213452	0.119651	0.0833334
466	0.385117	0.181264	1.01507	0.109003	0.260969	0.209666	0.0617184	0.0454022
468	0.36915	0.209024	0.955159	0.0912233	0.18368	0.190826	0.00156309	0.0861202
470	0.384557	0.19608	0.977811	0.0778465	0.159036	0.212124	0.00059638	0.0673207
472	0.4118	0.171728	0.972963	0.0674513	0.21968	0.228201	0.160718	0.0767441
474	0.418374	0.16516	0.993247	0.0952889	0.133811	0.168219	0.0351541	0.0674982
476	0.428273	0.149528	0.959203	0.0837833	0.181272	0.228118	0.112648	0.0924378
478	0.45351	0.160152	0.971603	0.109178	0.11034	0.151177	0.0287411	0.162993
480	0.442233	0.196883	0.959485	0.101714	0.151406	0.149693	0.0944327	0.14179
482	0.456209	0.166678	0.931419	0.100017	0.129026	0.146188	0.0590627	0.0638544
484	0.486548	0.15996	0.961174	0.0978316	0.149049	0.144567	0.15143	0.133506
486	0.474862	0.145438	0.919883	0.107713	0.112427	0.160305	0.000542164	0.172423
488	0.513209	0.164112	0.887169	0.0896983	0.0888275	0.182627	0.0929962	0.0693137
490	0.535318	0.182024	0.875124	0.129622	0.0898708	0.156093	0.0680414	0.0325258
492	0.536919	0.19856	0.881731	0.128322	0.0669062	0.226152	0.0847028	0.126569
494	0.535176	0.143344	0.843915	0.115964	0.0367588	0.18906	0.00900049	0.12139
496	0.567632	0.147133	0.826538	0.127836	0.126084	0.210453	0.0896517	0.0743029
498	0.592226	0.142992	0.808871	0.135125	0.0922837	0.274235	0.032841	0.0520494
500	0.607529	0.126681	0.829061	0.143505	0.112082	0.191102	0.0374758	0.136456
502	0.643047	0.11879	0.764852	0.133954	0.0743337	0.19695	0.0982857	0.0430758
504	0.637296	0.125373	0.762189	0.110933	0.0845305	0.218931	0.0812696	0.0690119
506	0.675672	0.124242	0.731866	0.114056	0.101671	0.134041	0.0484359	0.0346088
508	0.70114	0.0980728	0.675778	0.136824	0.0508073	0.125464	0.0560615	0.102073
510	0.712045	0.137969	0.642782	0.12002	0.0388378	0.144506	0.11026	0.165994
512	0.72027	0.118397	0.631189	0.116647	0.0657009	0.192645	0.0839045	0.107235
514	0.71591	0.145539	0.573118	0.132239	0.126818	0.224281	0.0966975	0.104796
516	0.752642	0.11425	0.563214	0.162584	0.0502454	0.18761	0.0213151	0.122239
518	0.778834	0.12041	0.50935	0.121201	0.0409417	0.13652	0.107132	0.129082
520	0.78943	0.142959	0.509193	0.124695	0.0710299	0.125869	0.0497585	0.105347
522	0.790486	0.12458	0.471746	0.171015	0.0823697	0.117392	0.0554503	0.0634563
524	0.80404	0.110451	0.430014	0.1098	0.0491776	0.183274	0.0971431	0.0996795
526	0.838643	0.112389	0.459305	0.123782	0.0771562	0.0905254	0.0542055	0.054178
528	0.869746	0.140232	0.397076	0.126208	0.0493358	0.122203	0.0291182	0.0598276
530	0.883301	0.102269	0.362094	0.10342	0.0349116	0.0998945	0.0679618	0.123812
532	0.889772	0.102257	0.346051	0.12399	0.0776622	0.103458	0.0507683	0.0879857
534	0.905971	0.0895669	0.287245	0.106182	0.0704566	0.0604663	0.0561823	0.031712
536	0.915678	0.104965	0.298926	0.0944822	0.0345405	0.106129	-0.000484431	0.102648
538	0.89762	0.130643	0.286169	0.128396	0.00975703	0.0756406	0.10155	0.108145
540	0.915606	0.156249	0.243176	0.123622	0.0644685	0.137278	0.0832948	0.0915469
542	0.956264	0.136933	0.261727	0.135166	0.0746119	0.106304	0.100678	0.13711
544	0.932145	0.0961731	0.230289	0.0983239	0.0209068	0.0931839	0.139574	0.138674
546	0.960929	0.134055	0.193114	0.1041	0.0253637	0.0847716	0.0597262	0.0537435
548	0.974397	0.140023	0.223875	0.117933	0.0885825	0.111665	0.0924837	0.0740184
550	0.970449	0.0937243	0.206938	0.107091	0.0241543	0.117905	-0.0236541	0.111634
552	1.00425	0.113784	0.193758	0.121	0.0611995	0.136769	0.0383758	0.125805
554	0.969376	0.10525	0.141733	0.104637	0.00874984	0.103487	-0.00917417	0.0682057
556	0.9726	0.131153	0.146787	0.099117	0.0400942	0.103266	0.0131673	0.0597372
558	0.95428	0.144162	0.132246	0.121133	0.000371836	0.0790434	0.0892065	0.0934439
560	0.966795	0.114496	0.113774	0.0982263	0.0293449	0.131279	0.0353342	0.141184
562	0.928618	0.138593	0.152018	0.114716	0.0705049	0.113089	0.033217	0.04592
564	0.962821	0.120971	0.138345	0.130937	-0.013393	0.135581	-0.0404182	0.121882
566	0.940145	0.138897	0.113776	0.13768	0.0357527	0.090596	-0.0476651	0.169139
568	0.966669	0.139737	0.136624	0.0982426	0.00993125	0.120118	0.136642	0.167887
570	0.951274	0.125536	0.128505	0.0951936	0.0442923	0.141816	0.0224273	0.0733713
572	0.939964	0.129956	0.0988015	0.10036	0.0293891	0.121129	0.0418406	0.116553
574	0.932377	0.133544	0.125635	0.113448	0.0682545	0.131511	0.0636309	0.142888
576	0.89124	0.133788	0.111213	0.109063	0.0369101	0.106325	0.0734666	0.0940677
578	0.872876	0.145344	0.081151	0.107364	-0.0023486	0.0946671	0.0273392	0.105462
580	0.872826	0.119995	0.111726	0.0940751	0.0100954	0.0619925	0.0369703	0.153703
582	0.853725	0.136569	0.0757636	0.0765683	0.0294206	0.172607	0.0547939	0.0432794
584	0.83853	0.153236	0.0888421	0.0888533	0.0092086	0.0892121	0.0798555	0.0994356
586	0.828969	0.139484	0.124737	0.0986467	0.0292347	0.100807	-0.0103834	0.0833652
588	0.785974	0.138758	0.102817	0.0986394	0.0442058	0.130072	0.0109238	0.105013
590	0.76911	0.159913	0.0810553	0.0823755	0.0143279	0.0939867	-0.0115409	0.0382328
592	0.736171	0.146471	0.0885427	0.106072	0.0312551	0.154194	0.058749	0.119309
594	0.719925	0.123582	0.0446636	0.0810301	0.0531792	0.0843291	0.0171382	0.118018
596	0.702094	0.146673	0.0557864	0.0854659	0.00316693	0.0645379	-0.000539549	0.0893053
598	0.656961	0.144792	0.0437313	0.0811008	0.00446501	0.0452099	0.0218161	0.1672
600	0.634003	0.127989	0.0420385	0.068392	0.036748	0.0712165	-0.0250209	0.0839671
602	0.615679	0.167689	0.0580807	0.0683874	0.0357662	0.0690224	0.0358311	0.0424891
604	0.583567	0.152799	0.0239592	0.0826676	-0.038352	0.0830187	0.00913287	0.0767289
606	0.551661	0.139513	0.0503451	0.0860139	-0.0158248	0.123105	0.00197555	0.0647389
608	0.541616	0.141104	0.0494303	0.0683928	0.0215114	0.102444	0.0122784	0.0899506
610	0.487421	0.141844	0.0377942	0.0890054	0.0135094	0.0666211	-0.00600676	0.104844
612	0.488183	0.181067	0.024535	0.078887	0.0286251	0.0998083	0.000440965	0.112827
614	0.444443	0.16704	0.039499	0.0761713	0.00574262	0.0996496	0.0161261	0.0675602
616	0.423187	0.135235	0.0136376	0.0772546	0.0133082	0.0676663	0.0376651	0.0492655
618	0.38522	0.141282	0.0178639	0.0655478	0.0104804	0.116016	-0.0514223	0.0992871
620	0.383871	0.128779	0.0248404	0.097429	0.00685897	0.0860917	-0.0535227	0.0524071
622	0.376658	0.160487	0.00953727	0.0827017	-0.0314879	0.0841764	-0.0116499	0.0817479
624	0.338087	0.151549	0.0320114	0.0859991	-0.0300045	0.0859789	-0.0739934	0.109173
626	0.313741	0.156119	0.0207004	0.0714883	0.0586199	0.0671606	-0.0571342	0.0597744
628	0.292404	0.152476	0.0115411	0.0718958	0.0347921	0.0664446	0.00606327	0.0919872
630	0.262623	0.154152	0.00242234	0.0869998	-0.00983577	0.0460951	0.0401225	0.0877938
632	0.237463	0.121243	0.00379814	0.0652165	-0.004045	0.0876113	0.0392336	0.0603384
634	0.21585	0.146682	-0.000846136	0.0818712	-0.0103962	0.0707066	-0.00162671	0.0704609
636	0.203507	0.130343	1.01333e-06	0.0952366	-0.0218429	0.0725844	-0.113264	0.0676596
638	0.216315	0.121462	0.0277048	0.100387	-0.0128409	0.0956287	-0.09228	0.0468682
640	0.198567	0.149863	0.0195024	0.109864	-0.0229528	0.0790638	-0.00502811	0.0782321
642	0.195197	0.135304	0.0391709	0.0958079	-0.0572243	0.139768	0.0160912	0.0749612
644	0.179555	0.151183	0.0287526	0.0702268	0.052978	0.0758151	-0.0547456	0.055903
646	0.159638	0.151156	-0.00860906	0.107377	0.0220884	0.0706666	-0.0330285	0.0977465
648	0.143164	0.139436	0.0162175	0.108075	-0.0273881	0.0948061	-0.0446744	0.0673582
650	0.13726	0.133561	0.0246024	0.0969967	-0.00571142	0.0867674	-0.0280452	0.0589166
652	0.0992747	0.143675	-0.00656608	0.099025	-0.0290521	0.127502	-0.0334027	0.0462211
654	0.0846723	0.12721	-0.00674262	0.0870136	-0.0148268	0.0921819	-0.0452719	0.191947
656	0.0945655	0.107753	-0.00582859	0.114145	0.0160082	0.0986719	-0.0571331	0.0729169
658	0.0968839	0.110558	0.0263315	0.0993661	-0.0219821	0.0754259	-0.103405	0.0215251
660	0.0861866	0.125249	0.0231618	0.0753107	-0.00706938	0.0691831	0.0180335	0.105531
662	0.0632305	0.0907152	-0.0114323	0.0771624	-0.045294	0.109504	-0.0134416	0.080091
664	0.079463	0.108437	0.0290287	0.0959485	0.0518559	0.119636	0.0330423	0.118875
666	0.0903105	0.129781	-0.0101792	0.0623165	0.0168871	0.18183	-0.0202448	0.0802968
668	0.0748542	0.111927	0.00776841	0.12438	-0.0226775	0.0981483	-0.0495854	0.201322
670	0.0710623	0.11396	0.0136129	0.086094	0.00658758	0.109283	-0.0610329	0.0796127
672	0.0713645	0.117537	0.0288071	0.0807667	-0.0523203	0.135277	-0.0577212	0.0659901
674	0.0705613	0.110504	-0.00983739	0.0926379	-0.0346226	0.107291	-0.0636372	0.0965126
676	0.0674226	0.117147	0.00123647	0.0916016	-0.00593375	0.0910895	-0.0309486	0.0642233
678	0.0308998	0.099223	0.0115511	0.103597	-0.0204575	0.0631269	-0.0562658	0.115901
680	0.0629977	0.10936	0.0323682	0.0734543	0.0103108	0.0786894	-0.0197114	0.058273
682	0.0798732	0.122093	-0.00838378	0.0851344	-0.021465	0.0914872	-0.0876794	0.0967871
684	0.0374502	0.0833801	-0.00271029	0.0987837	-0.0606387	0.158093	-0.0315288	0.102286
686	0.0628971	0.111188	-0.0118832	0.0914394	-0.0187427	0.0935314	-0.158578	0.119345
688	0.0440465	0.0913518	0.00183783	0.104732	-0.0513771	0.0965485	-0.0652151	0.0769813
690	0.0381383	0.0948812	-0.0103439	0.105898	0.00519223	0.0695044	-0.0949829	0.0883114
692	0.0391756	0.118537	0.00852713	0.0767871	0.000221054	0.062309	-0.0269379	0.0861532
694	0.0569684	0.0931367	-0.0148001	0.0849315	0.0319343	0.0903238	-0.0708281	0.0483591
696	0.0131536	0.0823911	-0.0115411	0.0945136	-0.0793697	0.114473	-0.078373	0.132488
698	0.0210334	0.0994094	-0.0293925	0.094194	-0.0521007	0.104166	-0.0358935	0.0682022
700	0.0316677	0.0946373	-0.0112177	0.0815599	-0.0103859	0.104482	-0.0410402	0.0248276
702	0.0408607	0.103089	0.0138465	0.102382	-0.0583081	0.127988	-0.0780305	0.118154
704	0.0200991	0.0811049	-0.0345375	0.0856743	-0.0329298	0.113684	-0.00858325	0.0768857
706	0.0124115	0.080249	-0.0124505	0.0968966	-0.00794289	0.0827404	-0.0884323	0.0988635
708	0.0597937	0.101858	0.00268785	0.0810109	-0.00633319	0.0802284	-0.068528	0.0388259
710	0.0369236	0.0914588	0.00436126	0.0804511	0.00227564	0.058782	-0.098808	0.12437
712	0.0465605	0.107492	-0.00554763	0.093762	-0.104153	0.144995	-0.0701623	0.0794455
714	0.0355709	0.0849474	0.0089321	0.067576	-0.064778	0.12626	-0.0592688	0.0822854
716	0.0318994	0.0731062	-0.0353038	0.0748162	-0.00653316	0.133424	-0.0492107	0.0693888
718	0.0431623	0.0854949	-0.023706	0.0756852	0.0334986	0.0922117	-0.0324914	0.0663134
720	0.00434303	0.0858244	-0.0167109	0.0703693	0.00134066	0.073263	0.00081617	0.091497
722	0.00196183	0.0902999	-0.00550706	0.0577009	-0.00541362	0.0505968	0.0115356	0.136685
724	0.027666	0.095981	-0.00264976	0.0803334	0.00563959	0.131564	0.0631827	0.160049
726	0.00479134	0.0583031	-0.00178431	0.0780439	0.0111869	0.0870037	-0.0700406	0.0648806
728	0.030126	0.0724669	0.00533795	0.0753377	0.0419759	0.113533	-0.0508101	0.11784
730	0.0537219	0.0719422	0.0134749	0.0660138	0.0409873	0.0675532	0.0297706	0.167384
732	0.0392552	0.0674508	0.00283315	0.0633873	0.0032696	0.0844151	-0.128738	0.144296
734	0.014442	0.100479	-0.017183	0.0686357	-0.0264178	0.103727	-0.0413935	0.10156
736	-0.0194776	0.0757037	-0.0347088	0.0908452	-0.0686585	0.179972	-0.119369	0.136271
738	-0.0181239	0.0820495	-0.00975788	0.0873908	-0.0640486	0.0935481	-0.051147	0.124038
740	0.00399086	0.0859618	-0.0465272	0.0920788	-0.0688271	0.0953013	-0.0931495	0.0896585
742	0.00557315	0.0910044	-0.0108657	0.0858755	0.0143591	0.103462	-0.0792969	0.0569442
744	0.00857645	0.0718439	-0.0094569	0.0982688	0.0285725	0.107644	-0.0890009	0.0783486
746	-0.00569332	0.0938092	-0.00124744	0.0915054	0.0103293	0.0932486	-0.0692068	0.0778114
748	0.0126864	0.0986101	0.0146402	0.0838877	-0.0108554	0.102647	-0.0550141	0.118513
750	0.003667	0.0852491	-0.0070885	0.101399	-0.00738656	0.0638644	-0.0411961	0.100841
752	0.0234426	0.0901221	-0.0229823	0.102745	0.00387558	0.0694678	-0.0706845	0.0499372
754	-0.0167449	0.0899546	-0.0162369	0.0987526	0.0170468	0.0895022	0.0107851	0.109165
756	0.00901808	0.0927269	-0.000810456	0.10763	0.00502009	0.0964083	-0.000139348	0.118856
758	0.00683227	0.0747447	-0.00967502	0.0806369	0.0208802	0.121104	-0.0600275	0.147787
760	0.0555925	0.0898804	0.07208	0.239317	0.135334	0.249687	0.0314736	0.0956369
762	0.114538	0.160126	0.0524305	0.173296	0.0554638	0.133319	0.00907598	0.0434724
764	-0.0253177	0.129902	-0.0840904	0.167565	-0.113979	0.289698	-0.143743	0.111234
766	-0.0551609	0.07317	-0.0813134	0.133579	-0.0350547	0.086913	-0.121023	0.109325
768	-0.0350027	0.0966442	-0.0856314	0.0977631	-0.0493789	0.110301	-0.0235461	0.120261
770	-0.00098744	0.105486	-0.062023	0.108754	-0.0430117	0.222719	-0.141376	0.170792
772	0.00861818	0.111029	-0.0231702	0.0856821	-0.00887637	0.0883387	-0.0238925	0.146085
774	-0.0513638	0.103076	-0.0642388	0.116277	-0.0182174	0.155934	-0.0322057	0.0846032
776	0.00116733	0.0773793	-0.00422769	0.0794822	0.00126447	0.108575	-0.0307507	0.110165
778	0.00323854	0.0833461	-0.0135715	0.0921058	0.0723979	0.135357	-0.0960355	0.0674688
780	-0.0179616	0.0895615	-0.0377675	0.102154	0.0331157	0.123811	0.00926493	0.110408
782	0.0284403	0.121977	-0.0143539	0.137344	0.0886207	0.115455	0.00102906	0.133298
784	0.00628683	0.105307	0.0132784	0.0964427	0.00183895	0.12937	-0.0777206	0.121631
786	0.0511896	0.0948823	0.0384453	0.117295	0.0472738	0.114049	-0.0592357	0.0426543
788	0.0381404	0.0912667	0.0129334	0.0949002	-0.0211146	0.130879	-0.0431751	0.100466
790	-0.0375672	0.0860241	-0.0544415	0.101852	-0.0189908	0.158448	-0.116564	0.0825163
792	-0.0263702	0.081109	-0.0286705	0.125895	0.0238654	0.112768	-0.051044	0.0367544
794	0.00550182	0.111082	-0.0341582	0.104313	0.0216266	0.108292	-0.137463	0.0430349
796	0.00811669	0.0816309	0.00392589	0.10909	0.0219082	0.100735	-0.0806541	0.127079
798	0.358096	0.3687	0.36751	0.379992	0.437103	0.414601	0.181789	0.35092
800	0.457297	0.483864	0.603724	0.261162	0.424846	0.208367	0.819408	0.0965864
