# Supplementary material for: Spontaneous activation of visual pigments in relation to openness/closedness of chromophore-binding pocket
Source: eLife. 2017 Feb 10;6:e18492. doi: 10.7554/eLife.18492 (PMC5302883; doi:10.7554/eLife.18492)
Supplement: Figure 3—source data 2. — DOI: http://dx.doi.org/10.7554/eLife.18492.009 [file elife-18492-fig3-data2.xlsx]

## Sheet: Fig. 3B
Wavelength	LWS_Dark9cis3hr_Average	LWS_Dark9cis3hr_SD	MWS_Dark9cis3hr_Average	MWS_Dark9cis3hr_SD	SWS_Dark9cis3hr_Average	SWS_Dark9cis3hr_SD	Rod_Dark9cis3hr_Average	Rod_Dark9cis3hr_SD	Rod_Dark9cis6hr_Average	Rod_Dark9cis6hr_SD	LWS_Dark_Average	LWS_Dark_SD	MWS_Dark_Average	MWS_Dark_SD	SWS_Dark_Average	SWS_Dark_SD	Rod_Dark_Average	Rod_Dark_SD	LWS_Bleached_Average	LWS_Bleached_SD	MWS_Bleached_Average	MWS_Bleached_SD	SWS_Bleached_Average	SWS_Bleached_SD	Rod_Bleached_Average	Rod_Bleached_SD
400	0.2182	0.416033	0.197851	0.256677	0.775933	0.246267	0.328537	0.218048	0.386131	0.0964046	0.254175	0.311744	0.265475	0.325513	0.630326	0.312749	0.181596	0.274699	0.527541	0.422945	0.640087	0.231238	0.84577	0.0351661	0.360927	0.109443
402	0.256527	0.373216	0.225241	0.232148	0.87769	0.218604	0.298607	0.215945	0.357979	0.112233	0.226152	0.301323	0.281943	0.356011	0.580709	0.364229	0.220199	0.242159	0.565551	0.386264	0.647817	0.262697	0.855244	0.0706328	0.383553	0.110778
404	0.192591	0.38301	0.321194	0.219798	0.925261	0.247232	0.257484	0.149741	0.341478	0.124293	0.204298	0.311724	0.299269	0.33379	0.621946	0.215665	0.190469	0.22463	0.542207	0.398255	0.676396	0.195848	0.845974	0.0513009	0.349914	0.111096
406	0.225434	0.330147	0.376411	0.208464	1	0.221639	0.25611	0.150894	0.44229	0.159784	0.240303	0.177902	0.280869	0.245398	0.581151	0.283335	0.233497	0.144718	0.48008	0.353846	0.622105	0.215429	0.835905	0.0693389	0.342498	0.126949
408	0.254779	0.326363	0.401994	0.188335	0.972484	0.190881	0.343335	0.205347	0.366779	0.122617	0.252958	0.250004	0.297295	0.26356	0.717308	0.228566	0.225176	0.206896	0.499217	0.371864	0.588959	0.242454	0.86551	0.0246965	0.397834	0.115708
410	0.30076	0.310305	0.417036	0.193728	0.942012	0.203557	0.318549	0.137472	0.479814	0.139815	0.247898	0.224997	0.296207	0.303436	0.725714	0.202917	0.213348	0.216307	0.489956	0.357273	0.648772	0.181257	0.871207	0.0466131	0.456198	0.161528
412	0.257919	0.286035	0.435038	0.20375	0.897009	0.159154	0.329521	0.159993	0.409845	0.0929802	0.222648	0.289434	0.365376	0.301498	0.837425	0.235269	0.246581	0.213172	0.576456	0.475593	0.697923	0.208813	1	0.03589	0.409787	0.0981591
414	0.23296	0.319698	0.309628	0.172747	0.978826	0.135688	0.348634	0.178288	0.350588	0.0885547	0.183708	0.219763	0.350259	0.270927	0.751445	0.318881	0.224652	0.200967	0.573023	0.433135	0.712396	0.244395	0.985219	0.0415786	0.453493	0.110352
416	0.305476	0.282004	0.4728	0.190951	0.892573	0.119048	0.351459	0.17252	0.374741	0.0770266	0.219667	0.189292	0.411127	0.241776	0.891866	0.163461	0.28199	0.184047	0.494125	0.338923	0.711141	0.197788	0.961803	0.0221269	0.445126	0.112626
418	0.286796	0.292564	0.500451	0.179115	0.806501	0.116142	0.391494	0.168307	0.405621	0.120176	0.224705	0.231453	0.389238	0.240055	0.921193	0.143808	0.251547	0.296991	0.443126	0.243902	0.682946	0.170876	0.912298	0.0472254	0.517901	0.137108
420	0.291691	0.256953	0.595485	0.185074	0.918943	0.126471	0.344079	0.173064	0.443342	0.0984938	0.215244	0.176303	0.357112	0.224013	0.912008	0.174559	0.25661	0.181691	0.520967	0.21114	0.756379	0.172084	0.943091	0.106418	0.474707	0.122021
422	0.369356	0.231414	0.523236	0.193436	0.857413	0.139016	0.405844	0.15979	0.446146	0.1182	0.203761	0.198101	0.451883	0.258123	0.957875	0.156477	0.30189	0.191771	0.475404	0.254196	0.739266	0.175113	0.905922	0.0452844	0.535003	0.142701
424	0.333292	0.279766	0.520359	0.184236	0.855566	0.136278	0.333658	0.142293	0.399231	0.0839359	0.165373	0.201018	0.438981	0.213598	0.922654	0.155941	0.301743	0.202751	0.542589	0.319071	0.825021	0.152921	0.898269	0.0416589	0.455952	0.148365
426	0.298328	0.243534	0.581497	0.182494	0.839486	0.132011	0.361859	0.152208	0.514089	0.0798632	0.227774	0.199447	0.484468	0.249685	0.984194	0.107247	0.335299	0.139435	0.450374	0.20554	0.804782	0.134521	0.797903	0.0237336	0.501884	0.136955
428	0.348419	0.237173	0.563068	0.166276	0.771894	0.118825	0.375612	0.108792	0.502206	0.111784	0.218574	0.185339	0.564735	0.30957	0.973411	0.209886	0.349357	0.304865	0.523467	0.336161	0.844721	0.168488	0.789949	0.0628172	0.583881	0.152757
430	0.308448	0.254638	0.697555	0.145179	0.843856	0.248889	0.385084	0.181258	0.457323	0.0921022	0.233204	0.181577	0.541211	0.21963	1	0.200481	0.350776	0.164192	0.543058	0.244614	0.842234	0.197327	0.854425	0.0986857	0.551418	0.131741
432	0.392254	0.228626	0.659466	0.144387	0.675052	0.161353	0.507896	0.156146	0.463161	0.0731414	0.230401	0.215579	0.535331	0.270577	0.913321	0.15396	0.35562	0.213212	0.577633	0.239349	0.886543	0.111729	0.828688	0.0813404	0.632093	0.116831
434	0.344407	0.215658	0.652696	0.133882	0.66181	0.166829	0.473037	0.137359	0.486426	0.0708551	0.20746	0.169726	0.596621	0.205564	0.861462	0.130381	0.364157	0.190171	0.529428	0.202178	0.895771	0.102233	0.718955	0.0857501	0.663938	0.12413
436	0.389874	0.220864	0.742048	0.145555	0.652895	0.160989	0.510038	0.146356	0.572458	0.109993	0.243134	0.188819	0.567646	0.216842	0.848641	0.154781	0.38342	0.182964	0.587896	0.233382	0.960675	0.118932	0.690429	0.0493897	0.646575	0.116048
438	0.421848	0.19453	0.641054	0.119923	0.672661	0.203355	0.52364	0.126809	0.444968	0.0841932	0.219641	0.203049	0.629713	0.240838	0.743666	0.158759	0.421063	0.196631	0.574192	0.214502	0.945121	0.106844	0.582451	0.0267042	0.72188	0.125155
440	0.494109	0.162523	0.718632	0.134317	0.576528	0.180355	0.53835	0.0685602	0.62028	0.0866015	0.254027	0.172496	0.677523	0.240934	0.68907	0.0972963	0.430344	0.19641	0.492193	0.140295	0.880319	0.120505	0.481006	0.0591484	0.651949	0.141932
442	0.505688	0.199677	0.763567	0.134688	0.46135	0.158713	0.590869	0.09912	0.608461	0.0981924	0.242114	0.173182	0.680121	0.22943	0.71789	0.211459	0.495493	0.168009	0.522365	0.181502	0.927277	0.114786	0.508115	0.0416649	0.733752	0.113829
444	0.486575	0.197937	0.831037	0.122999	0.472008	0.142765	0.599105	0.114718	0.520117	0.0760845	0.205489	0.215692	0.719133	0.220708	0.634191	0.162353	0.523171	0.174736	0.518474	0.197245	0.935053	0.0773198	0.451743	0.0364775	0.727574	0.140009
446	0.474672	0.183838	0.818897	0.0996497	0.427832	0.139319	0.592201	0.0824486	0.585697	0.111006	0.248844	0.180794	0.741249	0.235905	0.598089	0.16311	0.524104	0.199873	0.543421	0.140214	0.88076	0.102836	0.390423	0.0684057	0.786687	0.12961
448	0.515601	0.182389	0.881868	0.107822	0.393013	0.12897	0.621836	0.0711771	0.679916	0.0737576	0.257147	0.216534	0.754164	0.244454	0.591674	0.189654	0.567509	0.215588	0.57993	0.201456	0.968745	0.0748933	0.393217	0.0228135	0.771786	0.103543
450	0.511304	0.176551	0.895013	0.108029	0.312389	0.135973	0.703233	0.164592	0.67165	0.0971526	0.282787	0.175965	0.773467	0.209671	0.473575	0.23785	0.537969	0.188071	0.596866	0.131193	0.973204	0.0559949	0.345593	0.0770049	0.866068	0.125938
452	0.525066	0.196096	0.996073	0.101354	0.254567	0.115979	0.636004	0.112754	0.731132	0.0916911	0.302095	0.162446	0.829328	0.188533	0.428335	0.171765	0.612785	0.155852	0.520968	0.0864047	0.92251	0.0916035	0.258972	0.0850929	0.809593	0.0990878
454	0.532783	0.17474	1	0.0977632	0.283855	0.0964553	0.718809	0.0729325	0.723676	0.0934566	0.29481	0.195546	0.852103	0.134536	0.458251	0.203066	0.601329	0.169688	0.561233	0.0895406	0.897959	0.102139	0.245129	0.0597434	0.861245	0.102737
456	0.495116	0.200899	0.95276	0.0925846	0.303011	0.109729	0.728883	0.0980482	0.726146	0.0920409	0.328284	0.207436	0.871744	0.167347	0.373028	0.141828	0.666796	0.123415	0.614325	0.150452	0.929494	0.0594078	0.225439	0.0118272	0.909173	0.0965583
458	0.58267	0.165801	0.923433	0.086388	0.198915	0.106698	0.721827	0.0698976	0.786263	0.0929023	0.29553	0.181208	0.853129	0.141685	0.339531	0.231852	0.697031	0.151324	0.686044	0.177006	0.972111	0.0448138	0.265796	0.0554765	0.904811	0.0941446
460	0.623318	0.148363	0.988346	0.0882572	0.228082	0.11821	0.748734	0.059904	0.811764	0.0942997	0.332926	0.170418	0.915043	0.126975	0.33909	0.211326	0.751322	0.123266	0.68946	0.194761	1	0.0846412	0.242859	0.0694142	0.978931	0.0965235
462	0.597563	0.172638	0.923144	0.0949802	0.19307	0.093912	0.715271	0.0545537	0.743441	0.0979897	0.281022	0.196596	0.908877	0.120098	0.298141	0.242205	0.748616	0.136466	0.674587	0.102882	0.874599	0.0612182	0.109155	0.103306	0.957899	0.0848267
464	0.620315	0.16378	0.980828	0.0829027	0.21878	0.124578	0.794691	0.0864811	0.854454	0.08812	0.333242	0.175413	0.958577	0.163689	0.27596	0.184003	0.779781	0.147174	0.694681	0.0694854	0.916496	0.0927689	0.109988	0.114774	0.900218	0.0680301
466	0.680352	0.18663	0.958303	0.0858661	0.193548	0.116493	0.856583	0.101018	0.812819	0.0608384	0.383486	0.181264	1	0.109003	0.252307	0.198207	0.77462	0.107762	0.690503	0.207707	0.922887	0.0762352	0.152365	0.0885583	0.977653	0.0546727
468	0.653016	0.170782	0.967571	0.0837839	0.162749	0.0851944	0.812847	0.081883	0.846306	0.0920505	0.367587	0.209024	0.940983	0.0912233	0.184325	0.203213	0.789858	0.0771525	0.696118	0.170495	0.896521	0.0967351	0.128112	0.0622874	0.977407	0.0676358
470	0.701483	0.180492	0.941775	0.0809596	0.181384	0.11903	0.833523	0.0862784	0.781819	0.0556589	0.382929	0.19608	0.963299	0.0778465	0.15171	0.218115	0.810385	0.0952931	0.718119	0.145055	0.851961	0.0907088	0.164648	0.0397567	0.919796	0.0609111
472	0.681794	0.159737	0.95384	0.102638	0.149569	0.123415	0.840227	0.0460879	0.831261	0.078861	0.410056	0.171728	0.958522	0.0674513	0.204776	0.223211	0.783539	0.0957629	0.808729	0.152573	0.897479	0.125065	0.18462	0.111844	0.975505	0.0519051
474	0.700557	0.163372	0.908488	0.0943351	0.132418	0.115024	0.841266	0.0832396	0.866496	0.0967962	0.416602	0.16516	0.978505	0.0952889	0.135207	0.180555	0.850887	0.0999013	0.743717	0.104105	0.838185	0.141134	0.105977	0.0409067	0.979408	0.0695491
476	0.718876	0.142433	0.888488	0.100942	0.130842	0.114753	0.867989	0.0825625	0.815782	0.0723867	0.426459	0.149528	0.944966	0.0837833	0.165351	0.217728	0.855571	0.080452	0.748579	0.112355	0.776872	0.120945	0.142465	0.0464762	0.998446	0.0578967
478	0.76737	0.170313	0.84269	0.0964638	0.160618	0.121951	0.890556	0.0658765	0.856031	0.0590929	0.451589	0.160152	0.957183	0.109178	0.104538	0.16166	0.883488	0.0842398	0.729642	0.142959	0.742182	0.118703	0.0889319	0.0790484	0.985842	0.0685426
480	0.676444	0.15931	0.845308	0.11614	0.0994059	0.109076	0.891783	0.0992651	0.885434	0.0569157	0.44036	0.196883	0.945244	0.101714	0.139902	0.154598	0.901449	0.0873091	0.759995	0.0818166	0.688207	0.128319	0.107541	0.0612978	0.992141	0.0399111
482	0.74071	0.1593	0.84388	0.106888	0.105486	0.0831957	0.877313	0.0734305	0.869596	0.065137	0.454278	0.166678	0.917596	0.100017	0.129108	0.166691	0.908213	0.0860845	0.786613	0.0918872	0.653612	0.130929	0.0550153	0.0336372	1	0.0591347
484	0.72617	0.172058	0.783438	0.120948	0.0837019	0.116849	0.948746	0.067665	0.910216	0.0534348	0.484487	0.15996	0.946909	0.0978316	0.137987	0.135983	0.89556	0.0890182	0.815278	0.0978199	0.659785	0.120479	0.0910014	0.0636501	0.935686	0.0619378
486	0.782832	0.163281	0.816838	0.102937	0.131671	0.102796	0.919746	0.0506816	0.926598	0.0765221	0.472851	0.145438	0.906231	0.107713	0.109895	0.166411	0.919007	0.085849	0.838643	0.127515	0.629531	0.142236	0.114411	0.0897456	0.952975	0.0620061
488	0.756961	0.16081	0.801035	0.111141	0.0558197	0.101126	0.941786	0.0593023	0.912643	0.0702779	0.511036	0.164112	0.874002	0.0896983	0.0804432	0.183751	0.944721	0.0894317	0.885498	0.139767	0.598483	0.168445	0.057407	0.0876077	0.938131	0.0622299
490	0.807612	0.139418	0.72321	0.109564	0.104025	0.117283	0.988424	0.0862641	0.864393	0.0770233	0.533051	0.182024	0.862136	0.129622	0.087267	0.163275	0.978148	0.0940044	0.791641	0.081673	0.564394	0.181167	0.107059	0.0346847	0.93006	0.0731674
492	0.851989	0.168097	0.723034	0.110831	0.127158	0.105976	0.95624	0.0843767	0.937703	0.0975209	0.534645	0.19856	0.868645	0.128322	0.0665969	0.242576	0.979032	0.0789685	0.848845	0.167235	0.582902	0.176734	0.105146	0.0339592	0.900606	0.0672551
494	0.823869	0.134201	0.690213	0.0968224	0.0570075	0.0782398	0.942277	0.0502891	0.903238	0.0522981	0.53291	0.143344	0.83139	0.115964	0.0251425	0.198332	0.98238	0.0892493	0.837007	0.0990474	0.531151	0.161975	0.052999	0.0132596	0.960665	0.0506563
496	0.828113	0.142086	0.658612	0.12743	0.0493364	0.125378	0.906138	0.0785208	0.857674	0.0817975	0.565228	0.147133	0.814271	0.127836	0.112464	0.212333	0.955662	0.0951737	0.896341	0.0951298	0.522838	0.182966	0.0641831	0.116321	0.907998	0.0577032
498	0.824906	0.1314	0.641215	0.111179	0.0818645	0.100872	1	0.0851913	0.896909	0.0646543	0.589718	0.142992	0.796866	0.135125	0.0755842	0.237027	1	0.076996	0.873491	0.0676749	0.452607	0.145084	0.0374856	0.0452729	0.923987	0.0494869
500	0.85178	0.13429	0.610817	0.117802	0.0468475	0.0977697	0.946329	0.0657631	1	0.0877522	0.604956	0.126681	0.816757	0.143505	0.107852	0.205484	0.979132	0.0718723	0.859454	0.0919139	0.382411	0.135219	0.0836877	0.065987	0.946029	0.0770093
502	0.923042	0.143028	0.578878	0.122466	0.0219798	0.0875837	0.982496	0.0665118	0.912061	0.0758629	0.640324	0.11879	0.7535	0.133954	0.0639652	0.204385	0.99899	0.070058	0.931913	0.0888028	0.423283	0.108374	0.0378683	0.153331	0.87274	0.068348
504	0.912506	0.123416	0.557022	0.111056	0.0335774	0.0828486	0.934265	0.0403859	0.869679	0.0430691	0.634597	0.125373	0.750877	0.110933	0.0682462	0.200753	0.970606	0.105175	0.953574	0.0768292	0.415008	0.140084	0.0816839	0.0851798	0.901104	0.0835953
506	0.928309	0.121384	0.580416	0.106449	0.0507574	0.0900346	0.996692	0.0601288	0.958936	0.070738	0.672811	0.124242	0.721004	0.114056	0.106638	0.137447	0.950577	0.100343	0.891187	0.102619	0.356216	0.139411	0.0512308	0.0512807	0.852267	0.0466674
508	0.981154	0.162038	0.551692	0.0974234	0.0179468	0.091108	0.954102	0.0557532	0.941127	0.0726564	0.698171	0.0980728	0.665748	0.136824	0.051665	0.133261	0.988835	0.0996684	0.919944	0.0506546	0.323307	0.0963022	0.0480364	0.0651836	0.815046	0.0638365
510	0.915032	0.115355	0.528792	0.124732	0.00251697	0.10504	0.914953	0.05691	0.910771	0.0819121	0.70903	0.137969	0.633242	0.12002	0.0455004	0.140223	0.970257	0.107006	0.893398	0.0585422	0.25424	0.13758	-0.0206546	0.00915529	0.800439	0.0915604
512	0.963738	0.12456	0.506009	0.121796	0.0550429	0.105069	0.934982	0.0521219	0.921634	0.0777748	0.71722	0.118397	0.621821	0.116647	0.056266	0.209217	0.949871	0.0964782	0.912993	0.0509985	0.275009	0.159624	0.0482898	0.0397548	0.793703	0.0481335
514	0.933304	0.129442	0.417841	0.108022	0.0527481	0.10723	0.934751	0.0776757	0.875372	0.0748196	0.712879	0.145539	0.564612	0.132239	0.111512	0.204698	0.909862	0.0635883	1	0.0863104	0.329884	0.139042	0.0956069	0.0970614	0.755991	0.052794
516	0.95687	0.127676	0.382113	0.0923597	0.0315749	0.0776916	0.934275	0.0905701	0.850682	0.0582538	0.749454	0.11425	0.554855	0.162584	0.0484859	0.186748	0.947935	0.0617917	0.977466	0.059388	0.277859	0.120413	0.0891295	0.0585743	0.728819	0.0566784
518	0.894233	0.101589	0.404224	0.0930093	0.0329052	0.0681326	0.876996	0.088224	0.815097	0.0460705	0.775536	0.12041	0.50179	0.121201	0.0419812	0.14845	0.86206	0.100067	0.926929	0.10312	0.246453	0.0951411	0.0693407	0.0538258	0.719036	0.0569007
520	0.992707	0.105795	0.362552	0.0920746	0.0333565	0.0807777	0.879623	0.0841268	0.814772	0.0571468	0.786087	0.142959	0.501636	0.124695	0.0638976	0.123692	0.907091	0.0869611	0.96494	0.0985705	0.207135	0.134662	0.0541286	0.0383593	0.640089	0.0771803
522	0.9557	0.11049	0.316863	0.0851905	0.0650088	0.10245	0.836561	0.0711852	0.822138	0.062724	0.787138	0.12458	0.464745	0.171015	0.0759181	0.102411	0.856672	0.0890335	0.944044	0.0407804	0.189618	0.110754	0.0553113	0.0555804	0.626187	0.0592429
524	1	0.102645	0.311166	0.0989687	0.0197466	0.0888456	0.831687	0.0733653	0.824059	0.0709753	0.800635	0.110451	0.423632	0.1098	0.0440735	0.172032	0.8567	0.0862105	0.920538	0.0812324	0.123061	0.0938968	0.0347421	0.0622578	0.668351	0.067857
526	0.988209	0.105509	0.256085	0.103753	0.0138908	0.0917073	0.769084	0.0768165	0.793933	0.0733344	0.835091	0.112389	0.452488	0.123782	0.0724818	0.100432	0.790396	0.106948	0.930604	0.029741	0.149116	0.0934587	-0.030572	0.0438469	0.58407	0.0545999
528	0.984847	0.0883632	0.265221	0.115281	0.0390054	0.0842769	0.771752	0.0702982	0.764765	0.0734516	0.866063	0.140232	0.391182	0.126208	0.039897	0.13812	0.805219	0.111124	0.876126	0.077096	0.143633	0.07651	0.0501997	0.0400085	0.586716	0.0591976
530	0.974079	0.0979172	0.228957	0.105118	0.0823091	0.104781	0.751207	0.0665909	0.671325	0.0761162	0.87956	0.102269	0.35672	0.10342	0.0349778	0.0994957	0.764163	0.0756774	0.961744	0.0799799	0.125708	0.0845191	0.0872701	0.0141812	0.434396	0.0879662
532	0.952205	0.102948	0.279568	0.100549	0.0590923	0.0836488	0.699385	0.0727205	0.706672	0.0593756	0.886004	0.102257	0.340915	0.12399	0.0749409	0.104336	0.752614	0.0747317	0.919564	0.0673602	0.136024	0.114711	0.0511343	0.044346	0.517941	0.0726987
534	0.956836	0.0835587	0.211591	0.09195	0.0102707	0.0905654	0.711945	0.055231	0.680317	0.0606055	0.902135	0.0895669	0.282982	0.106182	0.0721168	0.0645473	0.729296	0.0816828	0.835899	0.106339	0.107055	0.063749	0.000172479	0.0515172	0.449868	0.062833
536	0.975265	0.0915895	0.187713	0.103777	0.0312926	0.0829828	0.701586	0.0715961	0.652435	0.0917666	0.9118	0.104965	0.29449	0.0944822	0.0338626	0.113336	0.734474	0.0931038	0.916166	0.122703	0.140389	0.0681077	0.0697404	0.0515404	0.413583	0.103858
538	0.945739	0.0865911	0.197657	0.0830366	0.00848989	0.077179	0.608578	0.099766	0.653897	0.0783008	0.893819	0.130643	0.281921	0.128396	0.00958146	0.0801348	0.66791	0.087595	0.884295	0.147975	0.0701605	0.0599875	0.0393503	0.019834	0.419442	0.0512963
540	0.956123	0.095525	0.164219	0.0909721	-0.00717823	0.0898228	0.593697	0.0471295	0.574006	0.0512287	0.911729	0.156249	0.239567	0.123622	0.0562946	0.132623	0.632746	0.0698394	0.917825	0.0842376	0.104593	0.0627655	-0.00897172	0.0267785	0.379309	0.0430941
542	0.915285	0.0959701	0.13459	0.09537	-0.0209728	0.0792798	0.601488	0.0822157	0.58503	0.0721322	0.952215	0.136933	0.257843	0.135166	0.0755385	0.113052	0.629425	0.0816573	0.905717	0.0520574	0.0821815	0.0795547	0.0690584	0.0904573	0.36483	0.0731481
544	0.973304	0.0906816	0.1393	0.0769982	0.0657838	0.097123	0.57718	0.0882234	0.497696	0.0690932	0.928198	0.0961731	0.226871	0.0983239	0.0198134	0.101436	0.531447	0.0944218	0.846107	0.103876	0.109252	0.0521249	-0.00582587	0.030195	0.300474	0.0560982
546	0.910968	0.091566	0.165256	0.0913527	0.0873463	0.0856507	0.498539	0.0578238	0.489913	0.0629706	0.95686	0.134055	0.190247	0.1041	0.0167333	0.0877816	0.547952	0.0881031	0.863353	0.0717267	0.126146	0.0623945	0.0481401	0.0632153	0.264683	0.0523458
548	0.872558	0.094741	0.105946	0.0883325	-0.0274723	0.0932097	0.490784	0.0827091	0.471617	0.0726564	0.97027	0.140023	0.220552	0.117933	0.0817108	0.0969478	0.492794	0.109967	0.832096	0.0574848	0.0628514	0.073681	0.0533508	0.0636443	0.287958	0.0691353
550	0.92597	0.0995213	0.089584	0.0961192	0.00668639	0.0801601	0.430605	0.0664748	0.466681	0.0904513	0.966339	0.0937243	0.203867	0.107091	0.0165667	0.133925	0.471741	0.0820984	0.745939	0.123232	0.0195328	0.0642724	0.0345879	0.039377	0.201237	0.0665892
552	0.887398	0.109583	0.0996608	0.0887432	-0.019685	0.0995746	0.439953	0.0780354	0.328973	0.0710642	1	0.113784	0.190883	0.121	0.0544464	0.125581	0.439326	0.0721219	0.739772	0.0667108	0.0576957	0.0633053	-0.0333182	0.0373468	0.258865	0.0595027
554	0.85891	0.0993739	0.0861586	0.100471	-0.0138356	0.0944016	0.399765	0.0734821	0.328239	0.0901003	0.965271	0.10525	0.139629	0.104637	0.00900118	0.115072	0.428714	0.0998349	0.743567	0.13475	0.0786548	0.0448671	0.0374883	0.0421872	0.242076	0.0564673
556	0.879484	0.118301	0.116016	0.0877446	0.0177287	0.079681	0.368631	0.077799	0.357108	0.0975248	0.968481	0.131153	0.144608	0.099117	0.0359216	0.0991085	0.402506	0.100064	0.829513	0.130299	0.101329	0.0726943	0.00551245	0.128629	0.216582	0.0742289
558	0.892233	0.126524	0.092691	0.102615	0.0115884	0.0856705	0.321526	0.0378196	0.346075	0.0860192	0.950239	0.144162	0.130283	0.121133	-0.00165162	0.0805577	0.341165	0.0951226	0.726789	0.0430822	0.0942181	0.0775835	0.0117996	0.0740066	0.220523	0.0592655
560	0.833286	0.119539	0.0719199	0.0994697	0.00153838	0.112204	0.259266	0.0899102	0.261443	0.0833741	0.962701	0.114496	0.112085	0.0982263	0.0181607	0.114628	0.342061	0.125254	0.725336	0.118244	0.0531455	0.042036	0.0226542	0.0350391	0.154974	0.057725
562	0.826654	0.117999	0.101093	0.0928134	0.00542324	0.111711	0.285728	0.0734862	0.281974	0.0594274	0.924685	0.138593	0.149762	0.114716	0.0644013	0.1187	0.310965	0.0880635	0.743404	0.115453	0.0686099	0.0751306	0.0686108	0.0275288	0.170369	0.0581674
564	0.794885	0.11844	0.0792701	0.0929062	0.0316852	0.0827416	0.278569	0.102871	0.234655	0.0735558	0.958743	0.120971	0.136292	0.130937	-0.0151034	0.129595	0.263143	0.114034	0.672758	0.0866091	0.0668722	0.0926508	0.05501	0.0642679	0.175146	0.0748726
566	0.819771	0.126644	0.103443	0.0941647	-0.00260112	0.0906575	0.206643	0.0589801	0.280225	0.0754643	0.936164	0.138897	0.112087	0.13768	0.0341122	0.0986006	0.276051	0.120644	0.693564	0.0981516	0.0574328	0.0436146	0.0165673	0.0485475	0.169737	0.0766694
568	0.796956	0.125362	0.0687703	0.0871839	0.0247728	0.102132	0.250883	0.0655236	0.201499	0.0416523	0.962575	0.139737	0.134596	0.0982426	0.00972528	0.130904	0.216654	0.100236	0.612965	0.0826171	0.0501435	0.0669676	0.0420938	0.0411557	0.108454	0.0504356
570	0.757523	0.119801	0.0836971	0.110946	-0.0445504	0.0818792	0.183782	0.0380704	0.206632	0.0495904	0.947246	0.125536	0.126598	0.0951936	0.0352611	0.156248	0.218709	0.131112	0.584224	0.112197	0.056999	0.0484546	0.00507666	0.0353731	0.133132	0.0820594
572	0.639208	0.128113	0.0606718	0.0870431	0.0232787	0.0850515	0.164689	0.0925931	0.145237	0.0951381	0.935984	0.129956	0.0973351	0.10036	0.0242913	0.133011	0.194117	0.0718931	0.533002	0.11099	0.0297902	0.0713996	-0.0160419	0.0847857	0.0506412	0.0632815
574	0.744953	0.138035	0.0493857	0.0832245	0.0170578	0.0947366	0.171118	0.0617448	0.0657435	0.0772495	0.928429	0.133544	0.123771	0.113448	0.0563052	0.111523	0.206183	0.0687871	0.461373	0.146855	-0.0229335	0.0360824	-0.0259665	0.0803069	0.0443838	0.0654962
576	0.697424	0.134084	0.0331753	0.0883307	0.00823432	0.0768942	0.15154	0.0963194	0.146602	0.058135	0.887466	0.133788	0.109563	0.109063	0.025943	0.115703	0.148694	0.0954314	0.516183	0.117331	0.0338831	0.0440063	0.0354188	0.0407916	0.0875296	0.0592136
578	0.718987	0.127425	0.0656306	0.078355	0.0122933	0.0800302	0.131568	0.109087	0.096977	0.0956365	0.869179	0.145344	0.0799466	0.107364	-0.00885669	0.104805	0.144345	0.0756645	0.508246	0.0598038	0.020003	0.0677205	0.0321738	0.0969541	0.0899939	0.0597848
580	0.632445	0.140352	0.0882581	0.0705859	0.0196714	0.0822959	0.142482	0.0761754	0.0780409	0.0441392	0.86913	0.119995	0.110068	0.0940751	0.0133081	0.0616951	0.120571	0.0971198	0.47213	0.0708061	0.0348824	0.0242575	-0.0140761	0.0819729	0.0643274	0.0710705
582	0.609187	0.127432	0.0301077	0.0866946	0.0182123	0.0807781	0.0865825	0.072802	0.161079	0.0789938	0.850109	0.136569	0.0746392	0.0765683	0.0203344	0.146698	0.0866747	0.0861744	0.471926	0.0794598	0.0412385	0.0390578	0.00595811	0.0640591	0.0586772	0.0475895
584	0.580847	0.125173	0.0393409	0.0839344	0.0159557	0.0743303	0.0815493	0.0627772	0.0959887	0.0777181	0.834979	0.153236	0.0875236	0.0888533	0.00929986	0.0915753	0.0912076	0.0803108	0.404558	0.094479	-0.0026144	0.0528764	-0.020503	0.0325777	0.0267695	0.0553906
586	0.591515	0.128202	0.0294684	0.0803211	-0.0750474	0.0797957	0.05632	0.0693107	0.0644669	0.0662362	0.825458	0.139484	0.122886	0.0986467	0.0256091	0.094994	0.0779586	0.0714342	0.424399	0.113948	0.0249357	0.0499203	0.0354215	0.0184879	0.059436	0.0568924
588	0.532583	0.148675	0.0346025	0.0681468	0.039185	0.0581639	0.0832755	0.0572622	0.084363	0.0735377	0.782646	0.138758	0.101291	0.0986394	0.0362339	0.113019	0.0998987	0.058989	0.387353	0.0930804	0.0388282	0.0247992	0.016461	0.0612338	0.0270606	0.0594297
590	0.493999	0.132697	0.0617825	0.0629469	-0.033617	0.0673987	0.0661806	0.0636587	0.0693326	0.0549121	0.765853	0.159913	0.0798523	0.0823755	0.00818824	0.0862906	0.0888693	0.0762166	0.360634	0.0574202	0.0222096	0.0294869	-0.00214509	0.0551703	0.0365253	0.0653656
592	0.503541	0.114875	0.0143419	0.0752572	0.000152886	0.0578396	0.0783012	0.068104	0.06346	0.0609155	0.733054	0.146471	0.0872285	0.106072	0.0185238	0.135325	0.076094	0.0929408	0.325448	0.0886688	0.0201542	0.0302574	0.01563	0.0270563	0.0457783	0.0535366
594	0.437085	0.122962	0.032202	0.0762331	0.027396	0.0577098	0.0421096	0.0361765	0.060514	0.0404685	0.716877	0.123582	0.0440007	0.0810301	0.0481421	0.0893155	0.0674102	0.0634485	0.321248	0.0942322	0.0175574	0.0513703	-0.0392633	0.0183275	0.040918	0.0422904
596	0.40522	0.11319	-0.0189873	0.0632733	-0.0388266	0.0669894	0.0315206	0.0720622	0.0233884	0.035438	0.69912	0.146673	0.0549585	0.0854659	0.00160326	0.0709615	0.0545964	0.0733469	0.311296	0.0837478	0.0163649	0.0481915	0.0128865	0.0277583	0.0406483	0.0544809
598	0.352282	0.128359	0.00729994	0.0776933	0.0126086	0.0756111	0.000109084	0.0755997	0.0393819	0.083591	0.654179	0.144792	0.0430822	0.0811008	0.00298244	0.049675	0.0178245	0.0603008	0.288091	0.0765642	0.0467602	0.036962	0.0261808	0.0697218	0.00481932	0.0424445
600	0.362631	0.127963	0.0533892	0.0648947	0.0198869	0.0574088	0.0262156	0.0574778	0.0484468	0.0664749	0.631318	0.127989	0.0414146	0.068392	0.0343539	0.0714257	0.0503225	0.0679356	0.237564	0.0649689	0.0316744	0.0350802	0.01563	0.0270563	0.0304564	0.0429663
602	0.35813	0.136298	0.0125233	0.0625011	-0.0213674	0.0696662	0.0076959	0.0528305	0.0222326	0.047159	0.613071	0.167689	0.0572187	0.0683874	0.0326766	0.074359	0.0280606	0.0742898	0.241126	0.0917001	0.0405056	0.0606552	0.0314926	0.0208433	-0.0124443	0.0372105
604	0.355302	0.135084	0.0220718	0.0659412	0.0166059	0.0622272	0.00811522	0.0509769	0.011268	0.065228	0.581095	0.152799	0.0236036	0.0826676	-0.03889	0.089359	0.013739	0.0810086	0.20948	0.053766	0.011924	0.0206348	0.0144978	0.0458935	0.0476027	0.0522311
606	0.332044	0.121891	0.0385404	0.0661196	-0.00164546	0.054249	0.000981919	0.0632564	-0.0389077	0.0652782	0.549325	0.139513	0.0495979	0.0860139	-0.00867747	0.116845	0.0155502	0.0807973	0.198419	0.082828	0.00643328	0.033043	0.00595811	0.0640591	0.0441025	0.050829
608	0.262136	0.120078	0.0260395	0.0672162	-0.0169441	0.05619	0.00885226	0.0612803	0.0131447	0.0621091	0.539322	0.141104	0.0486966	0.0683928	0.0115127	0.117835	0.00453264	0.0633275	0.178895	0.0474676	0.0132364	0.0549665	-0.00906822	0.0737061	0.0148054	0.0503755
610	0.253842	0.134906	0.00995761	0.0681673	-0.00851757	0.0754077	0.00168472	0.081434	0.0151075	0.0699105	0.485357	0.141844	0.0372333	0.0890054	0.00982624	0.0643475	0.0090355	0.0703698	0.193586	0.0682252	0.0305589	0.0303638	0.032273	0.0320415	0.0128417	0.0309304
612	0.262607	0.118618	0.0246319	0.0680651	-0.00934208	0.0692889	0.00240571	0.0648959	-0.0048105	0.0515588	0.486116	0.181067	0.0241709	0.078887	0.0197063	0.0861099	0.0389394	0.047543	0.149313	0.116707	-9.40275e-05	0.0487551	0.0136696	0.0295683	-0.0257288	0.0526961
614	0.240973	0.119209	-0.00286892	0.0655867	0.00765381	0.0665728	-0.0153077	0.0595824	-0.000518042	0.057542	0.442561	0.16704	0.0389128	0.0761713	0.0100278	0.0961159	0.0129715	0.0871433	0.17817	0.0937784	0.00340067	0.0350117	-0.0139796	0.0286291	0.00226419	0.0514545
616	0.229632	0.122419	-0.00619155	0.0691826	-0.00216771	0.065845	-0.00647641	0.0572671	-0.00241544	0.0489741	0.421395	0.135235	0.0134352	0.0772546	0.0122625	0.0732419	0.0175508	0.0582775	0.115256	0.0874941	-0.0148085	0.0251609	-0.00980529	0.0337198	0.0254277	0.0587999
618	0.231228	0.127914	0.05543	0.0646672	0.00710056	0.0655622	-0.022706	0.0428081	0.00120088	0.0463792	0.383588	0.141282	0.0175988	0.0655478	0.00352595	0.118624	0.0102537	0.0692259	0.145493	0.0770922	-0.0117411	0.0300588	-0.0226178	0.0229422	0.0166157	0.056131
620	0.182168	0.115096	0.0507179	0.0637892	-0.017682	0.0669557	-0.0168656	0.0693354	0.00335637	0.0541331	0.382246	0.128779	0.0244717	0.097429	0.00579421	0.086761	0.0282748	0.0780725	0.136357	0.0548867	0.0170487	0.0361318	-0.0158948	0.03477	-0.0234302	0.0438685
622	0.219573	0.110448	0.0226165	0.0712711	-0.0217088	0.052166	0.00272318	0.0714543	0.0403651	0.0702306	0.375062	0.160487	0.00939573	0.0827017	-0.0287237	0.0823424	-0.000821746	0.0572698	0.10013	0.0764343	0.00697645	0.0563927	-0.00980264	0.019278	0.0012343	0.037134
624	0.191103	0.113816	-0.00264805	0.068847	0.00810243	0.0682923	0.00654347	0.0322945	-0.0208096	0.0777917	0.336655	0.151549	0.0315363	0.0859991	-0.0286225	0.089166	-0.0112126	0.0795594	0.10385	0.0968726	0.00105822	0.0315823	-0.0328896	0.0936317	-0.00624224	0.0631741
626	0.198112	0.109491	-0.0360994	0.0731915	-0.0195504	0.0605732	-0.00138718	0.0522567	-0.0327767	0.0546197	0.312412	0.156119	0.0203932	0.0714883	0.059755	0.0712663	0.00539447	0.046968	0.101508	0.0960739	0.0387829	0.0454876	-0.0142304	0.0804076	-0.0137221	0.0385167
628	0.145243	0.117661	0.0382964	0.0790657	0.00423685	0.0670089	0.00190604	0.0547586	-0.0177486	0.0646779	0.291165	0.152476	0.0113698	0.0718958	0.0321344	0.0579747	-0.0297933	0.0985115	0.0238759	0.12503	-0.00922654	0.0184007	-0.0325378	0.0449148	0.0351731	0.0672243
630	0.155619	0.101939	-0.00452797	0.0620885	-0.0323809	0.0564646	-0.00266425	0.0760197	0.0129812	0.0745016	0.261511	0.154152	0.00238639	0.0869998	-0.0102053	0.0508485	-0.0234429	0.0718664	0.055217	0.0760926	-0.0100465	0.0305052	-0.0276257	0.0433438	0.00915584	0.0473513
632	0.169053	0.113065	-0.0320566	0.0689609	-0.0231006	0.0636385	-0.0301016	0.0669733	0.00737457	0.0528059	0.236457	0.121243	0.00374177	0.0652165	0.00103956	0.092878	-0.0150059	0.0888976	0.0820087	0.0534116	0.0190467	0.0219258	0.0056116	0.0490753	-0.0120724	0.0466572
634	0.164141	0.105959	-0.0290295	0.0751232	0.015998	0.0681309	0.00234285	0.0737593	0.0145039	0.0639427	0.214936	0.146682	-0.000833578	0.0818712	-0.0160933	0.0738877	0.00146914	0.0639109	0.0846087	0.0548475	0.0152933	0.0487021	0.00193347	0.0189516	0.0175941	0.0477032
636	0.0907398	0.0929946	-0.0307988	0.0675363	0.0197877	0.068633	-0.0266858	0.0552166	0.032651	0.0510832	0.202645	0.130343	9.98292e-07	0.0952366	-0.0191433	0.0759055	-0.0276644	0.0630495	0.0728856	0.0990796	0.0245242	0.0214629	0.0323235	0.0312141	0.0292603	0.0528123
638	0.0802607	0.118724	0.0178301	0.0810044	0.00142551	0.0787144	0.0164838	0.071513	-0.00880971	0.0550283	0.215399	0.121462	0.0272936	0.100387	-0.0110428	0.0974997	-0.0243466	0.0794146	0.047525	0.109201	-0.0122475	0.0247244	0.0126818	0.0417492	0.0116581	0.0493931
640	0.0629468	0.103671	0.0119753	0.0827318	0.0176341	0.0711051	-0.0215749	0.0610533	-0.0188653	0.0586434	0.197726	0.149863	0.0192129	0.109864	-0.0196255	0.077909	-0.0158292	0.0759697	0.0848074	0.0753771	0.0188502	0.0381199	0.0560465	0.0400065	-0.0437249	0.0649762
642	0.0767922	0.109851	-0.0180378	0.0695511	-0.0163284	0.0730188	0.0298377	0.095307	-0.046199	0.0600161	0.194371	0.135304	0.0385895	0.0958079	-0.0544788	0.150292	0.025185	0.073183	-0.000956841	0.0838964	-0.0104597	0.0158244	-0.0255615	0.0337299	-0.0317729	0.053957
644	0.0860076	0.102606	-0.0231077	0.0696095	0.0481214	0.0702397	-0.0209681	0.071111	-0.00368558	0.0714535	0.178794	0.151183	0.0283258	0.0702268	0.0575566	0.0834494	0.0013011	0.0695902	0.0111044	0.118385	-0.00860498	0.0678541	-0.0668593	0.0321752	0.015019	0.0425188
646	0.056118	0.120933	0.0191713	0.0813221	-0.0205093	0.0689124	-0.0156661	0.0671515	-0.0473481	0.0674588	0.158962	0.151156	-0.00848129	0.107377	0.027017	0.0688096	-0.00199312	0.0838651	0.0849364	0.0816246	0.0313267	0.024563	0.0409643	0.0308242	0.00928973	0.063012
648	0.0677344	0.0945516	0.00291604	0.079003	-0.0400021	0.0680894	-0.0473073	0.070159	0.00674652	0.0646838	0.142558	0.139436	0.0159768	0.108075	-0.0309779	0.0989853	-0.0176731	0.0867697	0.0305226	0.0767665	-0.0502818	0.0722993	-0.0127004	0.0609937	-0.00853022	0.0557507
650	0.0693171	0.0900039	0.00529893	0.0719878	-0.0172096	0.0899024	0.0181983	0.046375	0.0461338	0.0576002	0.136678	0.133561	0.0242373	0.0969967	-0.0064049	0.0867389	-0.0241058	0.0837694	-0.0092181	0.0489011	-0.0172466	0.0579583	-0.00891854	0.0167514	-0.00984116	0.0576459
652	0.0911876	0.119136	0.024579	0.0803759	0.00524945	0.0721409	-0.0381665	0.0911512	-0.00750061	0.090786	0.0988543	0.143675	-0.00646863	0.099025	-0.0340182	0.116263	-0.0223814	0.067206	-0.0553825	0.101138	-0.0459408	0.0404435	-0.051197	0.0582981	-0.0111933	0.0465827
654	0.0886967	0.11155	0.000709786	0.0690783	-0.012609	0.0913481	0.00233364	0.0897886	0.00708667	0.0598746	0.0843137	0.12721	-0.00664255	0.0870136	-0.00927111	0.113326	0.0159764	0.0911942	-0.0381225	0.100206	-0.050815	0.0462144	-0.0818883	0.0847635	0.0127778	0.0618365
656	0.0676245	0.100758	-0.0380504	0.100128	-4.83967e-05	0.0829816	0.00542691	0.0455424	-0.0274428	0.0567398	0.094165	0.107753	-0.00574209	0.114145	0.0179559	0.100901	-0.0196906	0.0700562	0.0183733	0.102693	-0.012258	0.014551	-0.0494307	0.0585355	-0.0300459	0.0535662
658	0.0400123	0.131303	0.0537815	0.0776146	0.0399164	0.0798567	0.00741887	0.0957618	-0.0186317	0.0676092	0.0964736	0.110558	0.0259407	0.0993661	-0.0153329	0.0817437	0.00476265	0.0684616	0.0576847	0.0323241	0.0388232	0.0230923	-0.00534147	0.0581291	0.026109	0.0551985
660	0.0109349	0.103413	-0.0179744	0.0698038	0.00350896	0.0686182	-0.0352048	0.107376	0.0167912	0.0727659	0.0858216	0.125249	0.0228181	0.0753107	-0.00656671	0.072249	0.020716	0.0570993	0.057299	0.0585898	0.000808437	0.041258	-0.00622557	0.0476256	-0.0197184	0.0624887
662	0.0585234	0.106103	0.0788818	0.0826058	0.00792439	0.0725333	0.0241025	0.0588882	-0.00773041	0.0890111	0.0629627	0.0907152	-0.0112626	0.0771624	-0.0379448	0.102292	-0.01292	0.0810398	0.00564976	0.120923	-0.00573185	0.0273576	-0.0423587	0.0280628	-0.0192901	0.0473342
664	0.00908357	0.0962254	-0.0347914	0.0790483	-0.0277163	0.0669154	-0.00972699	0.0868073	0.0176984	0.0754357	0.0791265	0.108437	0.0285979	0.0959485	0.0421668	0.104126	0.0140111	0.058841	0.0517891	0.0693414	-0.0231702	0.0499564	0.02059	0.0139192	-0.015383	0.0581861
666	0.041101	0.094152	0.0236063	0.0801515	-0.0111897	0.0689399	-0.00355375	0.0661774	0.0284479	0.0718887	0.0899281	0.129781	-0.0100281	0.0623165	-0.00144473	0.159738	-0.00580071	0.0841427	0.0827635	0.127774	0.0495966	0.029847	-0.0395114	0.0571282	-0.0163334	0.0607481
668	0.057091	0.0928275	0.0127513	0.0900835	-0.060166	0.0946961	0.0553022	0.0623294	0.0336987	0.0781812	0.0745372	0.111927	0.00765311	0.12438	-0.0164807	0.0860547	-0.0034457	0.0756532	-0.0132291	0.127777	-0.0646003	0.0570089	-0.0371505	0.0439094	-0.0182501	0.0682214
670	-0.00529723	0.089332	0.0293183	0.0759874	-0.00619389	0.0623636	0.0104447	0.0603334	-0.0124375	0.0585633	0.0707614	0.11396	0.0134108	0.086094	0.00619241	0.110181	-0.00569944	0.0510848	0.0319304	0.0874164	-0.00634886	0.0437773	0.0458232	0.0440248	-0.0456785	0.0473446
672	-0.0173952	0.102026	0.018358	0.0721092	-0.00212399	0.072515	0.00430231	0.0969691	-0.0213995	0.0688106	0.0710623	0.117537	0.0283795	0.0807667	-0.0464652	0.131655	0.029786	0.0633786	0.0112038	0.0421355	0.0154583	0.0416096	-0.0627329	0.0121876	-0.0340096	0.0502501
674	0.0496489	0.0995966	-0.0178536	0.074988	0.0115091	0.0752442	0.00232436	0.0594209	-0.0029372	0.0638802	0.0702625	0.110504	-0.00969139	0.0926379	-0.0336493	0.110935	-0.0110368	0.063324	0.0458232	0.0890139	-0.0343203	0.05569	0.0130815	0.0557361	-0.00188703	0.0714713
676	0.082467	0.10215	0.0101512	0.0784183	-0.0639303	0.100629	0.0147443	0.0786517	0.0090891	0.0719631	0.0671371	0.117147	0.00121812	0.0916016	-0.00942185	0.0895367	0.0102565	0.0527892	0.022458	0.0961386	-0.0149389	0.0752838	-0.00420927	0.0358914	-0.0199979	0.0392192
678	-0.00298218	0.109747	0.00344312	0.0764417	0.00843711	0.0632486	0.0156229	0.0556111	-0.0185853	0.0724149	0.030769	0.099223	0.0113797	0.103597	-0.0197538	0.0685161	0.00523827	0.100621	0.0314033	0.076572	-0.026339	0.0341712	-0.0374997	0.0453445	0.00445662	0.033495
680	0.0580879	0.0878078	-0.00463661	0.0705392	0.00654977	0.087088	-0.00767058	0.0590848	0.030707	0.0701765	0.0627309	0.10936	0.0318878	0.0734543	0.0108584	0.0920119	0.0498106	0.0804843	-0.0165607	0.115848	-0.0461927	0.0264594	-0.0552748	0.0441212	-0.0278639	0.0445312
682	0.0319474	0.0900577	0.0335727	0.0740321	-0.0456909	0.0914859	0.0286513	0.0660066	-0.0102566	0.0463699	0.079535	0.122093	-0.00825935	0.0851344	-0.0184204	0.0907933	0.0331974	0.0798489	-0.0155592	0.108663	-0.0144615	0.0408743	-0.0197778	0.0766593	-0.000241094	0.0711719
684	0.00641397	0.103367	0.0112465	0.0883307	0.0377199	0.0682073	0.0137914	0.064911	-0.0112738	0.080933	0.0372916	0.0833801	-0.00267007	0.0987837	-0.048931	0.138919	-0.000494427	0.0797169	0.00814928	0.120286	-0.0215883	0.05913	-0.0302274	0.0637394	-0.0104116	0.0407177
686	-0.012472	0.095384	-0.0107164	0.0764122	0.0256551	0.0642705	0.0259808	0.0671314	0.0141843	0.0676296	0.0626308	0.111188	-0.0117069	0.0914394	-0.0206364	0.0841866	0.00236045	0.0726353	-0.0134222	0.0945139	-0.00364134	0.0300129	-0.00705649	0.0257144	0.000347315	0.0537244
688	0.0262713	0.0919942	-0.011565	0.0803957	-0.00452899	0.0627027	0.00669634	0.048434	0.00890664	0.0549515	0.0438599	0.0913518	0.00181055	0.104732	-0.0468599	0.0922105	0.0112645	0.086119	0.00129118	0.076501	-0.00119664	0.0535085	-0.0306225	0.0374546	-0.0146529	0.0512883
690	0.0491398	0.0908708	0.00151321	0.058904	-0.0658705	0.0642168	-0.0139035	0.0384312	-0.0203326	0.0818174	0.0379768	0.0948812	-0.0101903	0.105898	0.00883589	0.0883055	-0.0180673	0.0796519	0.0128007	0.0507396	0.0134007	0.0381639	-0.0135773	0.0406497	-0.0509705	0.063203
692	0.0224439	0.0952906	-0.0119602	0.0781449	-0.015406	0.073108	-0.0179396	0.0627806	0.0420271	0.0619928	0.0390097	0.118537	0.00840057	0.0767871	0.003078	0.0698742	0.0264758	0.0903639	0.00702581	0.0664402	-0.0111678	0.0564004	-0.00204859	0.0325802	0.00147248	0.0448262
694	-0.0278417	0.080239	-0.0603507	0.0801878	-0.0562677	0.0795745	-0.0247764	0.0523814	-0.0403486	0.0803124	0.0567272	0.0931367	-0.0145804	0.0849315	0.0257385	0.0923226	0.00576602	0.0674986	0.0442035	0.04973	-0.015661	0.0434505	-0.0233503	0.0247336	-0.0313237	0.0497333
696	-0.0135162	0.0864397	0.00029125	0.0722723	0.0125093	0.101709	-0.0237412	0.0568986	-0.0341829	0.0335908	0.0130979	0.0823911	-0.0113698	0.0945136	-0.0690011	0.113471	0.0325754	0.0881229	-0.0198256	0.0880348	0.0062926	0.0616359	-0.0194214	0.0283827	-0.066397	0.061623
698	-0.0185656	0.0843561	0.00815091	0.0621796	0.00485152	0.0905985	-0.025588	0.0422378	0.00814105	0.0591969	0.0209443	0.0994094	-0.0289562	0.094194	-0.0494546	0.0993955	-0.0129498	0.0882568	-0.0236442	0.0305044	-0.0199631	0.0364737	-0.00645658	0.0844314	-0.00116001	0.0528124
700	0.0660659	0.0950798	-0.0130795	0.0776908	-0.0488925	0.0580082	-0.00728126	0.0457528	-0.0412826	0.0611948	0.0315336	0.0946373	-0.0110512	0.0815599	-0.0126732	0.102277	-0.0297969	0.0602324	0.0255602	0.0848339	-0.00584838	0.0710083	-0.013681	0.0156682	0.00381164	0.0559966
702	0.00915373	0.0915522	0.0053169	0.0716906	0.0357252	0.0907699	-0.00501168	0.0948326	-0.0456106	0.0913597	0.0406877	0.103089	0.013641	0.102382	-0.0503021	0.0970252	0.00887214	0.0920792	-0.0595583	0.118767	-0.0765549	0.0516338	-0.0296951	0.0441041	0.00676331	0.0672754
704	0.0572248	0.0918913	-0.00408952	0.0824869	-0.0305696	0.0867695	0.00373642	0.0608918	-0.0654033	0.0769797	0.020014	0.0811049	-0.0340249	0.0856743	-0.0414878	0.0969101	-0.0324789	0.0990917	0.0128504	0.0708589	0.00974285	0.0439548	0.0334097	0.080252	-0.00329927	0.0442736
706	0.072018	0.1048	0.0312303	0.0829959	-0.0348227	0.0561934	0.00901526	0.0699401	0.0432686	0.0768871	0.0123589	0.080249	-0.0122657	0.0968966	-0.00851521	0.0917917	0.0437783	0.0835623	0.00260912	0.0554632	-0.00856359	0.0226473	-0.0473639	0.0650111	-0.0417652	0.0607364
708	-0.0078412	0.0799203	0.0171822	0.0838771	0.0534832	0.0845085	-0.00718114	0.0525745	-0.0262395	0.0791544	0.0595405	0.101858	0.00264796	0.0810109	-0.00399298	0.073655	-0.0066926	0.0807137	-0.00921868	0.0715537	-0.0114952	0.0634844	-0.0606175	0.0952652	-0.0194384	0.0511235
710	0.00725291	0.0925869	-0.0347224	0.0741273	0.00550457	0.0588853	0.0221497	0.0498666	0.0392521	0.0767793	0.0367673	0.0914588	0.00429653	0.0804511	0.00285567	0.0600072	0.0199544	0.0725387	-0.0196697	0.129293	-0.0271035	0.0350027	-0.0401927	0.0612657	0.017583	0.062712
712	0.0394527	0.0769363	-0.0203843	0.0660771	0.0130426	0.0712535	0.00388577	0.0791541	-0.0149618	0.0577611	0.0463633	0.107492	-0.00546529	0.093762	-0.0935692	0.116985	0.0083654	0.0685819	0.0453303	0.141205	-0.033304	0.0509623	0.00988772	0.0679573	-0.00891927	0.0538184
714	-0.00191089	0.0814509	0.0249861	0.0634972	-0.00537345	0.05877	-0.0135566	0.059431	-0.00530314	0.0709328	0.0354203	0.0849474	0.00879954	0.067576	-0.0527494	0.120126	-0.0159734	0.0463513	-0.00251509	0.116567	-0.0244155	0.042364	-0.019573	0.0311068	0.0187689	0.0391964
716	0.00468029	0.0779605	0.0207136	0.0684036	0.0157391	0.0805073	-0.00178159	0.0572333	0.0106308	0.0461272	0.0317643	0.0731062	-0.0347798	0.0748162	-0.0172775	0.117573	-0.00846571	0.0705527	-0.016918	0.0970107	0.000376631	0.0468884	0.00016262	0.0629328	0.00457238	0.0468762
718	-0.00662009	0.0790767	0.0417155	0.0617059	0.00929634	0.0660107	-0.0181051	0.0550779	0.0249407	0.0577161	0.0429796	0.0854949	-0.0233542	0.0756852	0.0325356	0.0918313	-0.0095081	0.0731759	-0.0486704	0.10321	-0.0178038	0.0259229	-0.0310583	0.0919891	-0.000240725	0.0521322
720	-0.0240728	0.0735178	0.00204048	0.0705685	0.0233428	0.104078	-0.0262243	0.0316013	0.0170146	0.05878	0.00432464	0.0858244	-0.0164628	0.0703693	0.00143988	0.082054	0.00116601	0.0725331	-0.0452227	0.0344574	-0.003603	0.0368492	-0.00444293	0.0715102	-0.01547	0.0629037
722	0.0241636	0.0755037	0.0159118	0.0767019	-0.00369098	0.0726063	-0.00881401	0.0709874	0.0183777	0.0536792	0.00195352	0.0902999	-0.00542533	0.0577009	-0.0042276	0.0604522	-0.00243686	0.0760416	-0.0330307	0.0667098	-0.0375647	0.0540153	-0.0551711	0.0553481	0.000686928	0.0564265
724	0.00938271	0.0743379	-0.00835783	0.0610733	0.0267402	0.08563	-0.0126103	0.0736442	-0.040918	0.0764567	0.0275489	0.095981	-0.00261043	0.0803334	0.0109929	0.1459	-0.00595326	0.0657566	-0.0817167	0.0827747	-0.044232	0.0357987	-0.0696534	0.0373033	0.00894031	0.0462462
726	-0.0182502	0.0772526	-0.0129903	0.0718045	0.0107805	0.0636512	0.00510316	0.0464643	-0.0268402	0.0438517	0.00477105	0.0583031	-0.00175783	0.0780439	0.0125801	0.102408	-0.0362169	0.0708778	-0.0658716	0.080822	0.0103038	0.0319213	-0.010988	0.0493596	0.00963383	0.0305735
728	-0.0435005	0.0827802	-0.0240902	0.0593973	-0.000142879	0.0748011	0.0473981	0.0538381	-0.00111216	0.060554	0.0299984	0.0724669	0.00525873	0.0753377	0.0362015	0.0937602	0.00244565	0.0768025	0.0335972	0.073677	0.0231862	0.0328251	-0.0368664	0.0750275	0.000917757	0.0548118
730	-0.013809	0.0796169	-0.00325835	0.0665839	0.00134267	0.0782957	0.0256729	0.0818304	0.0234837	0.0361445	0.0534944	0.0719422	0.0132749	0.0660138	0.0375102	0.0655206	-0.0155204	0.0688143	0.0441797	0.014861	0.0399647	0.0567177	0.0648848	0.0702722	0.0131012	0.0569347
732	0.0142257	0.0735586	0.00682407	0.0718409	-0.0429557	0.0910229	0.0358868	0.0599635	0.0398755	0.0785416	0.039089	0.0674508	0.0027911	0.0633873	0.0050599	0.0851793	-0.00479713	0.0676326	0.048225	0.109822	0.0207359	0.0609388	0.0630201	0.0501964	0.0254834	0.0418821
734	0.0150382	0.0783426	-0.00434108	0.0600762	-0.0291243	0.0840647	-0.0220495	0.0438153	0.0138023	0.0691662	0.0143808	0.100479	-0.016928	0.0686357	-0.0213934	0.0904676	0.000598537	0.0490512	0.0103411	0.0571498	0.0185912	0.0365844	-0.0217337	0.0328091	0.00032168	0.0441842
736	-0.0565153	0.0956207	-0.0313732	0.0692442	-0.00564684	0.0937267	-0.0317709	0.0939397	-0.037398	0.0521355	-0.0193951	0.0757037	-0.0341936	0.0908452	-0.053577	0.136295	-0.036255	0.0439659	-0.0449123	0.0964721	0.0332356	0.052127	-0.0238943	0.0729706	-0.0104605	0.0451272
738	-0.0132128	0.0802624	0.00693982	0.0678575	0.0352945	0.0829001	-0.0158528	0.0466638	-0.00955642	0.0677534	-0.0180472	0.0820495	-0.00961306	0.0873908	-0.0612516	0.0850467	-0.0353055	0.0714397	-0.0177193	0.0726139	0.0209829	0.0543059	0.0117543	0.0159349	0.00924927	0.0587534
740	0.011067	0.0731613	0.00946332	0.0804066	0.0170904	0.0629103	0.0234216	0.0652286	-0.00157763	0.0630285	0.00397396	0.0859618	-0.0458367	0.0920788	-0.062191	0.0868981	0.0190811	0.0801498	0.0296384	0.0780122	-0.00172231	0.0412067	0.0244205	0.0489041	-0.00215662	0.0327285
742	-0.0578679	0.0851295	-0.00434131	0.0625876	0.0349753	0.0694871	0.0610598	0.0693798	0.0137688	0.0622705	0.00554955	0.0910044	-0.0107044	0.0858755	0.019673	0.114218	-0.0136696	0.0588981	0.045557	0.136063	0.0599485	0.111126	-0.00400714	0.06426	-0.0399997	0.0518298
744	0.0584493	0.0824084	-0.0182357	0.06888	-0.0613454	0.0960533	0.00965892	0.0964965	0.032948	0.066163	0.00854013	0.0718439	-0.00931655	0.0982688	0.0324453	0.12254	0.026948	0.0612407	-0.0261973	0.0590231	-0.0155739	0.0493176	0.0131346	0.0593006	-0.0141556	0.0441371
746	-0.0488047	0.0836195	0.0157235	0.0758094	-0.018394	0.0650126	0.00429425	0.0473396	0.0219401	0.0493593	-0.00566921	0.0938092	-0.00122892	0.0915054	0.0125404	0.0973828	-0.0115501	0.0900099	-0.0190855	0.0765734	-0.00827592	0.020849	0.0150499	0.0705611	-0.0177395	0.0627699
748	-0.0151215	0.0809359	-0.0140346	0.0831201	0.0143947	0.0782664	-0.0122586	0.073248	0.0411132	0.0617674	0.0126327	0.0986101	0.0144229	0.0838877	-0.00184852	0.103037	0.010761	0.0690665	-0.0467772	0.0899902	-0.0436467	0.0275272	-0.00871833	0.0701536	0.0158138	0.0587791
750	-0.0077054	0.093158	-0.0588285	0.0787014	0.0303709	0.0974701	0.0482946	0.0517984	-0.0221767	0.0572211	0.00365147	0.0852491	-0.0069833	0.101399	-0.00228473	0.0603634	-0.022749	0.0752023	0.000157015	0.0639722	-0.0386727	0.0542939	-0.00272983	0.110696	-0.0127623	0.0555354
