# Supplementary material for: Spontaneous activation of visual pigments in relation to openness/closedness of chromophore-binding pocket
Source: eLife. 2017 Feb 10;6:e18492. doi: 10.7554/eLife.18492 (PMC5302883; doi:10.7554/eLife.18492)
Supplement: Figure 3—source data 3. — DOI: http://dx.doi.org/10.7554/eLife.18492.010 [file elife-18492-fig3-data3.xlsx]

## Sheet: Fig. 3C
Time (min)	LWS_Average	LWS_SD
0	0.111754	0.123147
5	0.201165	0.207409
10	0.253082	0.111879
15	0.264227	0.0971552
20	0.307	0.117759
25	0.380959	0.0813687
30	0.3967	0.116318
40	0.463138	0.161512
50	0.519532	0.130622
60	0.527335	0.137302
70	0.556504	0.1909
80	0.58902	0.144204
90	0.659063	0.148914
120	0.666264	0.150391
150	0.764161	0.160392
180	0.762393	0.148059
